# Supplementary material for: Olfactory genes affect major depression in highly educated, emotionally stable, lean women: a bridge between animal models and precision medicine
Source: Transl Psychiatry. 2024 Apr 8;14:182. doi: 10.1038/s41398-024-02867-2 (PMC11002013; doi:10.1038/s41398-024-02867-2)
Supplement: Supplementary file 2 [file 41398_2024_2867_MOESM2_ESM.xlsx]

## Sheet: Legend
Supplementary Table 3. MAGMA gene-based results in the male risk cluster, sorted by p-value.
Supplementary Table 4. MAGMA gene-based results in the male protective cluster, sorted by p-value.
Supplementary Table 5. MAGMA gene-based results in the female risk cluster, sorted by p-value.
Supplementary Table 6. MAGMA gene-based results in the female protective cluster, sorted by p-value.
Supplementary Table 7. MAGMA gene set-based results in the male risk cluster, sorted by p-value.
Supplementary Table 8. MAGMA gene set-based results in the male protective cluster, sorted by p-value.
Supplementary Table 9. MAGMA gene set-based results in the female risk cluster, sorted by p-value.
Supplementary Table 10. MAGMA gene set-based results in the female protective cluster, sorted by p-value.
Supplementary Table 11. MAGMA associations between gene expression level of specific brain developmental stages and gene significance (Z-score) for depression within the male risk cluster, sorted by p-value.
Supplementary Table 12. MAGMA associations between gene expression level of specific brain developmental stages and gene significance (Z-score) for depression within the male protective cluster, sorted by p-value.
Supplementary Table 13. MAGMA associations between gene expression level of specific brain developmental stages and gene significance (Z-score) for depression within the female risk cluster, sorted by p-value.
Supplementary Table 14. MAGMA associations between gene expression level of specific brain developmental stages and gene significance (Z-score) for depression within the female protective cluster, sorted by p-value.
For Supplementary Tables 3-6:
MAGMA gene-based results (de Leeuw, C. A., et al, 2015. PLoS Comput. Biol. 11(4): e1004219.; see also:https://ctg.cncr.nl/software/MAGMA/doc/manual_v1.10.pdf):
	· GENE: the gene ID as specified in the annotation file
	· CHR: the chromosome the gene is on
	· START/STOP: the annotation boundaries of the gene on that chromosome (this includes any window around the gene applied during annotation)
	· NSNPS: the number of SNPs annotated to that gene that were found in the data and were not excluded based on internal SNP QC
	· NPARAM: the number of relevant parameters used in the model. For the SNP-wise models this is an approximate value; for the principal components regression (raw data default) this is set to the number of principal components retained after pruning; for the multi-models this is the mean NPARAM value of the component base models
	· N: the sample size used when analysing that gene; can differ for allosomal chromosomes or when analysing SNP p-value input with variable sample size by SNP (due to missingness or differences in coverage in meta-analysis)
	· ZSTAT: the Z-value for the gene, based on its (permutation) p-value; this is what is used as the measure of gene association in the gene-level analyses
	· P: the gene p-value, using asymptotic sampling distribution (if available)
For Supplementary Tables 7-10:
MAGMA gene set-based results (de Leeuw, C. A., et al, 2015. PLoS Comput. Biol. 11(4): e1004219.; see also: https://ctg.cncr.nl/software/MAGMA/doc/manual_v1.10.pdf):
	· VARIABLE: name of the gene set, gene covariate or interaction. Names in this column are capped at 30 (by default) characters to keep the output file more readable
	· TYPE: denotes the type of variable, either SET or COVAR for normal gene sets and gene covariates provided in the input files; or INTER-SS or INTER-SC, for internally created interaction terms (set by set and set by covariate, respectively)
	· NGENES: the number of genes in the data that are in the set (for gene sets and set by covariate interactions), that are in the interaction set (for set by set interactions), or for which non-missing values were available (for gene covariates)
	· BETA: the regression coefficient of the variable
	· BETA_STD: the semi-standardized regression coefficient, corresponding to the predicted change in Z-value given a change of one standard deviation in the predictor gene set / gene covariate (ie. BETA divided by the variable’s standard deviation)
	· SE: the standard error of the regression coefficient
	· P: p-value for the parameter / variable
	· FULL_NAME: the full variable name; only included if the variable names exceed the maximum length for the VARIABLE column (and the abbreviate option is not set to file mode)
For Supplementary Tables 11-14:
MAGMA tissue-specific gene expression results (de Leeuw, C. A., et al, 2015. PLoS Comput. Biol. 11(4): e1004219.; see also: https://ctg.cncr.nl/software/MAGMA/doc/manual_v1.10.pdf):
	· VARIABLE: name of the gene set, gene covariate or interaction. Names in this column are capped at 30 (by default) characters to keep the output file more readable
	· TYPE: denotes the type of variable, either SET or COVAR for normal gene sets and gene covariates provided in the input files; or INTER-SS or INTER-SC, for internally created interaction terms (set by set and set by covariate, respectively)
	· NGENES: the number of genes in the data that are in the set (for gene sets and set by covariate interactions), that are in the interaction set (for set by set interactions), or for which non-missing values were available (for gene covariates)
	· BETA: the regression coefficient of the variable
	· BETA_STD: the semi-standardized regression coefficient, corresponding to the predicted change in Z-value given a change of one standard deviation in the predictor gene set / gene covariate (ie. BETA divided by the variable’s standard deviation)
	· SE: the standard error of the regression coefficient
	· P: p-value for the parameter / variable

## Sheet: STable 3.
Supplementary Table 3. MAGMA gene-based results in the male risk cluster, sorted by p-value.
GENE	CHR	START	STOP	NSNPS	NPARAM	N	ZSTAT	P	SYMBOL
ENSG00000157613	11	46289212	46352972	42	12	82901	3.6994	0.00010806	CREB3L1
ENSG00000111319	12	6446009	6496896	71	21	83202	3.6305	0.00014144	SCNN1A
ENSG00000133812	11	9790214	10325754	1502	34	83084	3.5651	0.00018188	SBF2
ENSG00000132321	2	237222794	237426185	308	21	83094	3.5513	0.00019163	IQCA1
ENSG00000181396	17	80337099	80386513	117	14	83097	3.4053	0.0003304	OGFOD3
ENSG00000137948	1	92404928	92489983	231	13	83167	3.3432	0.00041403	BRDT
ENSG00000145555	5	16655395	16946372	659	90	83089	3.3328	0.00042984	MYO10
ENSG00000203727	6	147820063	148068683	823	57	83111	3.3213	0.00044793	SAMD5
ENSG00000248874	5	23941457	24188372	866	23	83145	3.3041	0.00047638	C5orf17
ENSG00000063601	X	149851435	149943576	107	16	83166	3.3033	0.00047776	MTMR1
ENSG00000253548	3	191168952	191189245	126	7	83167	3.2988	0.00048544	PYDC2
ENSG00000077522	1	236839754	236937931	290	31	83058	3.2786	0.0005217	ACTN2
ENSG00000181408	17	80322153	80343462	82	7	82997	3.2164	0.00064915	UTS2R
ENSG00000085760	2	55453731	55506483	137	19	83151	3.1829	0.00072894	MTIF2
ENSG00000151577	3	113837499	113928254	223	27	83128	3.1799	0.00073675	DRD3
ENSG00000178562	2	204561198	204613635	101	12	83062	3.1615	0.0007849	CD28
ENSG00000180919	11	6118914	6140065	79	6	83154	3.1403	0.00084383	OR56B4
ENSG00000147459	8	25032238	25285598	507	43	83127	3.1393	0.00084689	DOCK5
ENSG00000149100	11	32595344	32637808	136	17	83205	3.1242	0.00089137	EIF3M
ENSG00000116141	1	220691568	220847803	284	13	83186	3.1219	0.0008983	MARK1
ENSG00000229809	16	30570667	30594055	3	2	83019	3.0704	0.0010687	ZNF688
ENSG00000152409	5	78522012	78633038	168	14	83165	3.0506	0.0011418	JMY
ENSG00000173389	3	51918892	51947351	37	6	83145	3.026	0.0012389	IQCF1
ENSG00000104388	8	61419416	61546186	254	10	83216	3.0073	0.0013181	RAB2A
ENSG00000081059	5	133440402	133497556	97	11	83195	3.0061	0.001323	TCF7
ENSG00000129675	X	135737706	135874247	101	16	83070	2.997	0.0013634	ARHGEF6
ENSG00000165837	13	46098657	46199874	222	28	83121	2.9764	0.0014581	FAM194B
ENSG00000144339	2	192803769	193070435	319	44	83005	2.9746	0.0014668	TMEFF2
ENSG00000140853	16	57013397	57127443	261	46	83043	2.9671	0.001503	NLRC5
ENSG00000175764	9	124574207	124865885	762	42	83160	2.9577	0.0015496	TTLL11
ENSG00000143947	2	55449039	55472989	68	13	83161	2.9526	0.0015756	RPS27A
ENSG00000112304	6	24657263	24715293	109	21	83105	2.9476	0.001601	ACOT13
ENSG00000127663	19	4959125	5163606	507	33	83027	2.9245	0.0017249	KDM4B
ENSG00000115419	2	191735553	191840278	117	13	83001	2.9221	0.0017384	GLS
ENSG00000123560	X	103018647	103057548	33	6	83050	2.9002	0.0018644	PLP1
ENSG00000129158	11	17799595	18044709	332	36	83043	2.8989	0.0018723	SERGEF
ENSG00000168779	3	157804948	157834292	58	7	83089	2.8864	0.0019482	SHOX2
ENSG00000144455	3	3732498	4518965	2400	104	83087	2.8859	0.0019515	SUMF1
ENSG00000178741	15	75202132	75240509	44	7	83184	2.8856	0.0019531	COX5A
ENSG00000012232	8	28447986	28623116	261	25	83078	2.8731	0.0020325	EXTL3
ENSG00000166484	17	19271034	19296857	18	5	83016	2.8684	0.0020629	MAPK7
ENSG00000100065	22	37876400	37925549	144	18	83129	2.8505	0.0021825	CARD10
ENSG00000268012	5	78513714	78533911	34	6	83116	2.8293	0.0023326	AC016559.1
ENSG00000108641	17	19230867	19291495	53	8	83141	2.8274	0.0023462	B9D1
ENSG00000134470	10	5980855	6030150	168	28	83128	2.821	0.0023934	IL15RA
ENSG00000136295	7	2661585	2714436	64	15	83009	2.8112	0.0024678	TTYH3
ENSG00000096092	6	52525907	52561386	135	17	83100	2.8017	0.002542	TMEM14A
ENSG00000059728	2	70114820	70180077	96	7	83065	2.7808	0.002711	MXD1
ENSG00000172031	1	92485539	92539093	106	11	82972	2.7684	0.0028165	EPHX4
ENSG00000111816	6	116242312	116391921	319	22	83168	2.7533	0.0029498	FRK
ENSG00000215568	22	17432826	17499112	224	20	83124	2.7484	0.0029945	GAB4
ENSG00000147475	8	37584117	37626619	17	9	83194	2.747	0.0030073	ERLIN2
ENSG00000086200	5	61689799	61934409	406	18	83171	2.7463	0.0030134	IPO11
ENSG00000088808	14	104190089	104323927	268	10	83105	2.7439	0.0030355	PPP1R13B
ENSG00000174792	4	76471258	76501095	61	12	83055	2.7361	0.0031084	C4orf26
ENSG00000178802	15	75172346	75201798	36	6	83244	2.7344	0.0031247	MPI
ENSG00000081189	5	88003975	88209922	307	24	83097	2.7337	0.0031314	MEF2C
ENSG00000085433	1	109502836	109594850	174	20	83065	2.7283	0.0031826	WDR47
ENSG00000072134	17	19108928	19250028	92	10	83162	2.723	0.0032343	EPN2
ENSG00000106952	9	117646003	117702697	95	10	82951	2.7212	0.0032518	TNFSF8
ENSG00000110514	11	47280712	47361582	162	15	83252	2.7181	0.003283	MADD
ENSG00000148926	11	10316227	10338944	49	7	83050	2.7172	0.0032919	ADM
ENSG00000171208	16	47101614	47187908	56	7	83181	2.7148	0.0033161	NETO2
ENSG00000189007	6	143733969	143781810	97	5	83211	2.7044	0.0034212	ADAT2
ENSG00000172575	15	38770304	38867776	153	19	83077	2.701	0.0034564	RASGRP1
ENSG00000154229	17	64288754	64816861	1376	102	83041	2.6984	0.0034833	PRKCA
ENSG00000179603	7	126068652	126903348	1745	57	83120	2.6975	0.0034931	GRM8
ENSG00000165985	10	16545742	16574004	62	10	83041	2.6961	0.0035079	C1QL3
ENSG00000115919	2	143625067	143809890	387	29	83072	2.6928	0.0035432	KYNU
ENSG00000268402	6	143749575	143774295	56	3	83253	2.679	0.0036921	AL031320.1
ENSG00000178057	3	49047892	49070928	16	6	83228	2.6669	0.0038274	NDUFAF3
ENSG00000156639	6	37777275	38132400	896	21	83230	2.6611	0.003894	ZFAND3
ENSG00000187268	X	13043737	13072801	43	4	83125	2.6605	0.003901	FAM9C
ENSG00000203711	6	159280971	159341385	160	27	83060	2.6528	0.0039914	C6orf99
ENSG00000159352	1	151217179	151249955	32	5	82984	2.641	0.0041334	PSMD4
ENSG00000268328	2	70119482	70139841	30	3	83080	2.6377	0.0041731	AC019206.1
ENSG00000125485	9	135458384	135555788	175	20	83099	2.6307	0.00426	DDX31
ENSG00000140464	15	74277014	74350153	134	20	83148	2.626	0.0043202	PML
ENSG00000170310	17	9143788	9489908	562	74	83055	2.6191	0.0044087	STX8
ENSG00000165623	10	13253767	13286334	111	24	83021	2.6188	0.0044118	UCMA
ENSG00000176742	11	5210965	5231930	99	9	83171	2.6138	0.0044775	OR51V1
ENSG00000172987	10	100208875	101005619	1625	43	83142	2.6132	0.0044852	HPSE2
ENSG00000189337	1	14915200	15454539	1241	164	83015	2.6125	0.0044937	KAZN
ENSG00000106460	7	12240867	12292993	252	10	83061	2.6125	0.0044942	TMEM106B
ENSG00000143398	1	151160425	151232012	81	10	83080	2.6085	0.0045473	PIP5K1A
ENSG00000147883	9	21992902	22019362	38	6	83109	2.6083	0.0045496	CDKN2B
ENSG00000068796	5	61591989	61843076	481	20	83150	2.6062	0.0045773	KIF2A
ENSG00000178252	3	49034495	49063386	19	5	83249	2.597	0.0047025	WDR6
ENSG00000186714	11	32613792	32826204	618	21	83235	2.5947	0.0047343	CCDC73
ENSG00000131845	19	57852675	57881266	75	16	83068	2.5897	0.0048035	ZNF304
ENSG00000178761	15	75182328	75209462	36	5	83263	2.5883	0.0048219	FAM219B
ENSG00000228570	10	81591114	81620632	11	2	82948	2.5865	0.0048484	NUTM2E
ENSG00000162994	2	55391927	55469699	185	22	83108	2.5828	0.0049003	CLHC1
ENSG00000184254	15	101407919	101466831	70	14	83080	2.5808	0.004929	ALDH1A3
ENSG00000112308	6	24695089	24731064	93	22	83069	2.5794	0.0049487	C6orf62
ENSG00000171100	X	149727069	149851795	136	17	83055	2.5774	0.0049778	MTM1
ENSG00000198157	X	80359200	80467441	46	11	83060	2.5718	0.0050589	HMGN5
ENSG00000119004	2	204093663	204173009	151	14	83213	2.5661	0.0051421	CYP20A1
ENSG00000077943	10	15545948	15772124	580	38	83070	2.5644	0.0051678	ITGA8
ENSG00000124380	2	70110692	70142707	41	4	83036	2.5595	0.0052414	SNRNP27
ENSG00000177468	6	137803336	137825531	41	11	83160	2.5595	0.0052415	OLIG3
ENSG00000197081	6	160380131	160544539	355	40	83094	2.554	0.0053241	IGF2R
ENSG00000049540	7	73432119	73494237	82	12	83141	2.5521	0.0053542	ELN
ENSG00000187323	18	49856542	51067784	4042	100	83113	2.5518	0.0053586	DCC
ENSG00000134602	X	131147293	131219971	85	15	83178	2.5511	0.005369	MST4
ENSG00000132005	19	14062350	14127851	30	11	83055	2.5509	0.0053718	RFX1
ENSG00000250254	4	37952056	37972746	78	10	83144	2.5473	0.0054282	PTTG2
ENSG00000100078	22	31520795	31546593	58	15	83145	2.5463	0.0054441	PLA2G3
ENSG00000157837	12	121190313	121352174	486	23	83201	2.5462	0.0054453	SPPL3
ENSG00000145692	5	78397602	78438108	98	13	83161	2.5434	0.0054892	BHMT
ENSG00000138376	2	215580370	215684428	440	32	83042	2.5426	0.0055016	BARD1
ENSG00000134259	1	115818539	115890857	201	39	83122	2.5422	0.0055074	NGF
ENSG00000082196	5	34009553	34053937	93	10	82989	2.5393	0.0055545	C1QTNF3
ENSG00000169397	14	21349558	21370507	29	6	83075	2.5389	0.0055607	RNASE3
ENSG00000183695	11	19066002	19092228	107	10	83040	2.5327	0.005659	MRGPRX2
ENSG00000213066	6	167402670	167476201	363	11	83244	2.5316	0.0056771	FGFR1OP
ENSG00000100711	14	104172067	104210005	50	14	83025	2.5286	0.0057264	ZFYVE21
ENSG00000163159	1	151132463	151177797	34	10	83020	2.5153	0.0059461	VPS72
ENSG00000067057	10	3098525	3189904	441	46	83067	2.5144	0.0059624	PFKP
ENSG00000138641	4	89432199	89639693	374	23	83170	2.5133	0.0059796	HERC3
ENSG00000179914	1	160836329	160864960	72	4	83018	2.5109	0.0060216	ITLN1
ENSG00000145431	4	157671606	157902546	276	26	82968	2.5059	0.0061075	PDGFC
ENSG00000186063	1	222831355	222896552	109	17	83155	2.501	0.0061921	AIDA
ENSG00000006837	5	133531305	133716738	295	8	83180	2.498	0.0062448	CDKL3
ENSG00000004059	7	127218399	127241759	52	11	83120	2.4959	0.0062818	ARF5
ENSG00000258792	14	90085265	90119015	63	10	82993	2.4947	0.0063035	RP11-944C7.1
ENSG00000186603	1	45782545	45804347	18	8	83066	2.4936	0.006323	HPDL
ENSG00000113558	5	133474633	133522729	68	6	83218	2.4921	0.0063498	SKP1
ENSG00000128655	2	178477980	178983066	1644	44	83173	2.4914	0.0063626	PDE11A
ENSG00000103995	15	48995125	49113343	129	14	83141	2.4885	0.0064143	CEP152
ENSG00000086189	5	61673081	61709766	73	9	83022	2.4875	0.0064314	DIMT1
ENSG00000109270	4	100789493	100825647	52	12	83012	2.4867	0.0064473	LAMTOR3
ENSG00000102010	X	15472369	15584652	55	10	83071	2.4852	0.006474	BMX
ENSG00000058404	7	44246749	44384176	266	27	83020	2.4799	0.0065702	CAMK2B
ENSG00000101890	X	108606135	108735301	36	8	83102	2.4794	0.0065797	GUCY2F
ENSG00000183154	8	37582279	37604944	10	5	83260	2.4787	0.0065927	RP11-863K10.7
ENSG00000157510	5	148641434	148731365	133	28	83097	2.4761	0.0066416	AFAP1L1
ENSG00000096433	6	33578142	33674351	293	33	83034	2.475	0.0066618	ITPR3
ENSG00000135773	1	230873130	230947749	224	32	83082	2.4745	0.0066714	CAPN9
ENSG00000196099	11	123666043	123687095	65	18	82957	2.4714	0.0067284	OR6M1
ENSG00000120662	13	41780505	41847742	158	11	83115	2.4706	0.0067445	MTRF1
ENSG00000164440	6	139551198	139623276	127	18	83069	2.467	0.0068123	TXLNB
ENSG00000179562	7	127210672	127243665	62	13	83112	2.4662	0.0068275	GCC1
ENSG00000150045	12	9970077	10007606	54	6	83022	2.4662	0.0068286	KLRF1
ENSG00000149177	11	47992113	48199670	336	20	83150	2.461	0.0069268	PTPRJ
ENSG00000267987	9	124093625	124120410	58	13	83096	2.4569	0.0070069	AL161784.1
ENSG00000125484	9	135535422	135580342	111	8	83128	2.4567	0.0070107	GTF3C4
ENSG00000139618	13	32879611	32983805	209	22	83145	2.4557	0.0070299	BRCA2
ENSG00000268942	5	61798070	61818309	29	6	83157	2.4521	0.0071019	CKS1B
ENSG00000198812	12	69992351	70014942	49	9	83104	2.4487	0.0071679	LRRC10
ENSG00000205250	16	67216072	67242821	42	6	83260	2.4472	0.0071992	E2F4
ENSG00000144426	2	203869602	204101101	313	19	83112	2.4468	0.0072064	NBEAL1
ENSG00000140497	15	75126071	75175706	65	10	83172	2.446	0.0072219	SCAMP2
ENSG00000169255	3	160791671	160833172	79	9	83090	2.4455	0.0072326	B3GALNT1
ENSG00000205060	7	133964084	134011803	98	4	83145	2.443	0.0072827	SLC35B4
ENSG00000164619	7	33934523	34205484	429	49	83027	2.4416	0.0073121	BMPER
ENSG00000163001	2	55736740	55783015	111	19	83094	2.4394	0.0073561	CCDC104
ENSG00000135378	11	32841489	32889669	154	16	83235	2.4378	0.0073892	PRRG4
ENSG00000125122	16	67231042	67270951	50	6	83266	2.4373	0.0073994	LRRC29
ENSG00000028839	6	134263308	134321570	103	10	83108	2.4349	0.0074481	TBPL1
ENSG00000187792	22	24073769	24103279	39	8	83095	2.4316	0.0075153	ZNF70
ENSG00000142168	21	33021935	33051244	56	12	83177	2.4304	0.0075402	SOD1
ENSG00000101958	X	14537420	14759934	221	24	83039	2.4302	0.0075443	GLRA2
ENSG00000166226	12	69969114	70005350	105	12	83039	2.4296	0.0075578	CCT2
ENSG00000102890	16	67223014	67247932	39	5	83279	2.4227	0.0077019	ELMO3
ENSG00000259120	17	73632323	73654057	27	5	83155	2.4205	0.0077504	SMIM6
ENSG00000184828	18	45543044	45947123	987	139	83059	2.4203	0.0077531	ZBTB7C
ENSG00000152503	5	114450459	114526243	129	17	83115	2.42	0.0077612	TRIM36
ENSG00000237102	16	67234251	67270930	45	6	83261	2.416	0.0078461	AC040160.1
ENSG00000272772	5	133492861	133571762	162	8	83164	2.4102	0.0079709	CTD-2410N18.5
ENSG00000163220	1	153320330	153343503	62	4	83167	2.4094	0.00799	S100A9
ENSG00000187713	9	140088534	140110090	27	7	83049	2.4087	0.0080049	TMEM203
ENSG00000165115	9	86441613	86546342	185	10	83178	2.4085	0.0080094	KIF27
ENSG00000174796	4	76429156	76485683	118	16	83149	2.407	0.0080418	THAP6
ENSG00000135049	9	88151455	88366944	568	13	83141	2.4068	0.0080457	AGTPBP1
ENSG00000130045	9	91140016	91209189	112	13	83019	2.4066	0.0080502	NXNL2
ENSG00000173166	2	204249068	204410133	201	22	83077	2.4056	0.0080726	RAPH1
ENSG00000086205	11	49158187	49240222	264	14	83243	2.4028	0.0081357	FOLH1
ENSG00000153317	8	131054353	131465906	1215	37	83127	2.4019	0.0081559	ASAP1
ENSG00000204323	17	73619514	73647484	35	7	83136	2.4005	0.0081867	SMIM5
ENSG00000109680	4	26568059	26766973	183	7	83115	2.3989	0.0082227	TBC1D19
ENSG00000164032	4	100859243	100881545	43	10	83216	2.3988	0.0082234	H2AFZ
ENSG00000178149	3	49042921	49069726	17	6	83231	2.3958	0.0082924	DALRD3
ENSG00000060749	11	32904724	33024862	187	10	83206	2.3939	0.0083361	QSER1
ENSG00000147905	9	37110536	37368146	264	15	82900	2.3936	0.0083417	ZCCHC7
ENSG00000136449	17	48575745	48618862	113	14	83069	2.3911	0.0083992	MYCBPAP
ENSG00000070190	4	100727990	100801311	207	26	83040	2.3892	0.0084434	DAPP1
ENSG00000135723	16	67253290	67291561	42	9	83197	2.389	0.0084477	FHOD1
ENSG00000188909	11	122838278	122862428	75	5	83177	2.3871	0.0084905	BSX
ENSG00000179044	16	67208269	67234107	35	6	83204	2.3823	0.008603	EXOC3L1
ENSG00000025434	11	47259851	47300396	95	11	83221	2.3791	0.0086781	NR1H3
ENSG00000196800	5	147539296	147564961	91	3	82994	2.3727	0.0088282	SPINK14
ENSG00000214435	10	104619273	104671656	151	13	83233	2.3701	0.0088914	AS3MT
ENSG00000125868	20	17540508	17600564	131	15	83175	2.3693	0.008912	DSTN
ENSG00000244486	22	20768874	20802146	81	14	82982	2.359	0.0091631	SCARF2
ENSG00000147485	8	52222138	52732005	1624	53	83128	2.3572	0.009207	PXDNL
ENSG00000148965	11	18242896	18268440	50	6	83135	2.3569	0.0092136	SAA4
ENSG00000185669	16	88734090	88762901	41	10	82952	2.3561	0.0092348	SNAI3
ENSG00000196123	16	67199505	67227943	28	6	83162	2.3527	0.0093197	KIAA0895L
ENSG00000111802	6	24640205	24677261	106	17	83083	2.3521	0.0093331	TDP2
ENSG00000170967	11	103897308	103919922	24	8	83074	2.351	0.0093615	DDI1
ENSG00000178467	3	49017319	49054587	23	6	83236	2.3508	0.009366	P4HTM
ENSG00000011332	19	38691646	38730354	44	10	83064	2.3508	0.0093662	DPF1
ENSG00000175866	17	78998948	79101232	295	42	83084	2.3508	0.0093678	BAIAP2
ENSG00000108469	17	73612925	73673269	100	9	83113	2.3506	0.0093715	RECQL5
ENSG00000073464	X	10115024	10215700	149	20	83094	2.3506	0.0093721	CLCN4
ENSG00000122965	12	114244543	114414176	575	31	83093	2.3495	0.0093983	RBM19
ENSG00000198053	20	1865154	1930543	145	25	83097	2.3467	0.0094713	SIRPA
ENSG00000186105	5	61864562	61887275	28	7	83150	2.3458	0.009492	LRRC70
ENSG00000101846	X	7127497	7282851	165	18	83187	2.3456	0.0094987	STS
ENSG00000108852	17	41942725	41997068	116	12	83107	2.341	0.0096148	MPP2
ENSG00000168701	16	67251006	67273181	24	5	83230	2.3408	0.0096219	TMEM208
ENSG00000184014	11	9150372	9296937	286	16	83082	2.3407	0.0096231	DENND5A
ENSG00000133818	11	14289472	14396052	107	17	83111	2.3343	0.0097888	RRAS2
ENSG00000049283	17	48599904	48631111	104	14	83121	2.3341	0.0097964	EPN3
ENSG00000175130	1	32789433	32811980	9	6	83156	2.3335	0.0098107	MARCKSL1
ENSG00000139044	12	559530	682675	315	62	83102	2.3316	0.009861	B4GALNT3
ENSG00000161526	17	73653196	73714142	64	8	82955	2.3309	0.0098786	SAP30BP
ENSG00000244734	11	5236694	5260625	39	7	82882	2.3266	0.0099934	HBB
ENSG00000066651	6	126297576	126370422	59	3	83135	2.3258	0.010014	TRMT11
ENSG00000116830	1	117592925	117660075	167	23	83208	2.3203	0.010161	TTF2
ENSG00000132323	2	239069042	239122370	190	16	83155	2.3198	0.010176	ILKAP
ENSG00000198854	1	152681998	152702905	65	2	83226	2.3197	0.010179	C1orf68
ENSG00000106012	7	2588632	2664368	225	30	83064	2.319	0.010196	IQCE
ENSG00000213445	11	65395568	65428401	22	6	83047	2.3177	0.010233	SIPA1
ENSG00000145248	4	48475360	48501213	59	8	83026	2.3166	0.010264	SLC10A4
ENSG00000106537	7	16783160	16834161	132	35	83108	2.3149	0.01031	TSPAN13
ENSG00000196344	4	100323418	100366894	141	26	83091	2.312	0.010388	ADH7
ENSG00000184845	5	174857042	174881211	56	13	83141	2.3118	0.010395	DRD1
ENSG00000075790	7	107210422	107279615	84	11	83013	2.3112	0.010412	BCAP29
ENSG00000122870	10	60262900	60601195	623	27	83106	2.3067	0.010536	BICC1
ENSG00000128683	2	171659723	171727661	130	17	83147	2.3061	0.010552	GAD1
ENSG00000148175	9	124091355	124142531	98	17	83090	2.3026	0.010651	STOM
ENSG00000166482	17	19276755	19300553	14	4	82957	2.3015	0.01068	MFAP4
ENSG00000165588	14	57257425	57287197	21	7	83070	2.2998	0.01073	OTX2
ENSG00000129636	16	47178298	47508060	287	16	83196	2.2996	0.010736	ITFG1
ENSG00000155974	12	66731211	67207966	1256	80	83071	2.2993	0.010743	GRIP1
ENSG00000072657	12	72471046	73069422	1085	52	83133	2.2985	0.010767	TRHDE
ENSG00000171560	4	155494278	155521918	28	6	83014	2.2977	0.010789	FGA
ENSG00000144668	3	37483606	37875005	809	73	83068	2.2972	0.010804	ITGA9
ENSG00000119048	5	133696870	133737683	65	3	83212	2.2952	0.010861	UBE2B
ENSG00000070388	19	629879	653703	52	17	83123	2.2939	0.010898	FGF22
ENSG00000132781	1	45784835	45816142	33	8	82981	2.2922	0.010946	MUTYH
ENSG00000114200	3	165480692	165565260	273	18	83145	2.2911	0.010978	BCHE
ENSG00000270316	10	104604029	104671656	184	16	83231	2.2855	0.011141	C10orf32-ASMT
ENSG00000167874	17	7748383	7769417	34	9	83219	2.2761	0.011421	TMEM88
ENSG00000122741	9	37790499	37877663	230	7	83227	2.274	0.011484	DCAF10
ENSG00000156304	21	33033346	33114388	151	15	83172	2.2737	0.011491	SCAF4
ENSG00000076650	19	33561786	33631448	177	10	83102	2.2734	0.0115	GPATCH1
ENSG00000140939	16	67194057	67219643	22	6	83133	2.2728	0.011519	NOL3
ENSG00000168101	16	4733695	4755860	44	5	83104	2.2722	0.011537	NUDT16L1
ENSG00000164188	5	36238536	36312216	116	10	83132	2.271	0.011574	RANBP3L
ENSG00000113575	5	133520025	133571833	121	5	83157	2.2708	0.01158	PPP2CA
ENSG00000060762	6	166768407	166806486	43	3	83018	2.2702	0.011597	MPC1
ENSG00000268519	12	77939297	77960568	147	12	83086	2.2692	0.011629	AC073528.1
ENSG00000114771	3	151521825	151556276	13	6	82850	2.2687	0.011643	AADAC
ENSG00000167614	19	54916393	54958080	95	18	83152	2.2686	0.011645	TTYH1
ENSG00000179938	15	30365158	30395702	8	2	83059	2.2682	0.011659	GOLGA8J
ENSG00000256060	19	57864879	57886721	54	11	83152	2.2681	0.01166	TRAPPC2P1
ENSG00000145022	3	49439639	49463908	37	5	83269	2.2674	0.011682	TCTA
ENSG00000134571	11	47342957	47384253	80	15	83097	2.2674	0.011684	MYBPC3
ENSG00000124641	6	41863092	41898877	57	12	83149	2.2659	0.011729	MED20
ENSG00000197110	19	39724246	39745646	51	7	83124	2.2636	0.011798	IFNL3
ENSG00000197921	1	2450184	2471684	29	7	83198	2.263	0.011819	HES5
ENSG00000214113	6	5092827	5271172	506	30	83126	2.2627	0.011826	LYRM4
ENSG00000157107	5	72241808	72396349	213	13	83122	2.259	0.011943	FCHO2
ENSG00000173039	11	65411067	65440565	31	6	83039	2.2579	0.011977	RELA
ENSG00000111911	6	126267927	126311387	48	3	83074	2.2576	0.011986	HINT3
ENSG00000135740	16	67261586	67316093	60	11	83201	2.2553	0.012057	SLC9A5
ENSG00000132837	5	78283438	78541861	595	30	83120	2.2551	0.012064	DMGDH
ENSG00000132846	5	76357897	76393148	64	12	83118	2.2538	0.012105	ZBED3
ENSG00000204169	10	51454162	51496327	10	1	82906	2.2471	0.012316	AGAP7
ENSG00000168785	4	99381518	99589780	341	43	83046	2.2469	0.012324	TSPAN5
ENSG00000165140	9	97355415	97412531	161	18	83013	2.2468	0.012326	FBP1
ENSG00000178573	16	79609740	79644611	65	21	83044	2.2458	0.012357	MAF
ENSG00000269490	6	33653196	33673474	83	8	83036	2.245	0.012385	SBP1
ENSG00000102858	16	4656494	4750975	291	18	83100	2.2436	0.012428	MGRN1
ENSG00000166845	18	51874287	51921588	162	8	83234	2.2431	0.012447	C18orf54
ENSG00000155966	X	147572139	148092193	435	46	83074	2.2426	0.01246	AFF2
ENSG00000105550	19	49248816	49271587	31	10	83046	2.2423	0.012471	FGF21
ENSG00000137288	6	33652070	33689504	145	11	83040	2.242	0.01248	UQCC2
ENSG00000130731	16	674429	696358	29	5	83045	2.241	0.012513	C16orf13
ENSG00000124256	20	56168902	56205632	57	19	83113	2.2409	0.012518	ZBP1
ENSG00000132972	13	25328290	25464059	352	18	83203	2.2327	0.012786	RNF17
ENSG00000183020	11	914894	1022239	254	11	83136	2.2293	0.012898	AP2A2
ENSG00000138190	10	94580935	94829250	545	21	83130	2.2284	0.012927	EXOC6
ENSG00000067560	3	49386578	49460431	126	11	83249	2.2269	0.012979	RHOA
ENSG00000130734	19	10644571	10674094	97	13	83095	2.226	0.013009	ATG4D
ENSG00000188375	12	31934123	31955175	82	16	83039	2.2242	0.013068	H3F3C
ENSG00000125703	1	63239806	63341184	157	10	83002	2.224	0.013074	ATG4C
ENSG00000228804	3	187410101	187461637	140	18	83110	2.2223	0.013133	RP11-211G3.3
ENSG00000139842	13	113852552	113929399	127	6	83156	2.2222	0.013136	CUL4A
ENSG00000237190	5	133727778	133757589	33	5	83108	2.2209	0.01318	CDKN2AIPNL
ENSG00000185899	7	143130546	143151502	34	8	83118	2.2178	0.013283	TAS2R60
ENSG00000183762	22	29459066	29574321	287	25	83139	2.2176	0.01329	KREMEN1
ENSG00000255470	11	18151733	18221042	265	9	83091	2.2166	0.013324	RP11-113D6.6
ENSG00000070159	9	112127746	112270590	298	24	83095	2.2162	0.013339	PTPN3
ENSG00000075539	4	48489378	48792339	346	21	83113	2.2131	0.013444	FRYL
ENSG00000101888	X	108769010	108797919	13	1	83251	2.2105	0.013536	NXT2
ENSG00000165272	9	33431152	33457609	62	13	82960	2.2101	0.013548	AQP3
ENSG00000121989	2	148592086	148698393	118	12	83218	2.2094	0.013575	ACVR2A
ENSG00000132510	17	7733222	7768114	57	13	83219	2.208	0.013624	KDM6B
ENSG00000178035	3	49051758	49076841	20	6	83234	2.2078	0.01363	IMPDH2
ENSG00000067066	2	231270657	231418805	402	32	83107	2.2078	0.013631	SP100
ENSG00000152266	11	13503602	13527728	59	6	83138	2.2055	0.013708	PTH
ENSG00000203734	6	139107063	139235207	314	40	83125	2.2048	0.013735	ECT2L
ENSG00000107968	10	30712866	30760762	72	7	83050	2.2024	0.01382	MAP3K8
ENSG00000118017	3	137832560	137861229	43	5	83171	2.1995	0.013921	A4GNT
ENSG00000173517	15	77390471	77722486	461	21	83144	2.1994	0.013926	PEAK1
ENSG00000074054	2	122085352	122417163	721	14	83266	2.1993	0.013929	CLASP1
ENSG00000169371	15	75880424	75928810	73	7	82952	2.1968	0.014016	SNUPN
ENSG00000021776	15	35137732	35272040	274	16	83156	2.1962	0.01404	AQR
ENSG00000158445	20	47970414	48109184	388	38	83143	2.1951	0.014079	KCNB1
ENSG00000108175	10	80818792	81086276	549	92	83084	2.1947	0.014093	ZMIZ1
ENSG00000132773	1	45795342	45819647	34	7	82998	2.1886	0.014314	TOE1
ENSG00000111817	6	116565336	116772424	416	36	83148	2.1884	0.014321	DSE
ENSG00000164252	5	76315076	76371059	115	16	83145	2.1878	0.014342	AGGF1
ENSG00000164031	4	100807405	100877883	108	15	83173	2.1869	0.014375	DNAJB14
ENSG00000141580	17	80562438	80616429	156	29	83097	2.1847	0.014454	WDR45B
ENSG00000083312	5	72102139	72222560	185	15	82913	2.1839	0.014485	TNPO1
ENSG00000138041	2	55764428	55856015	259	19	83071	2.1831	0.014513	SMEK2
ENSG00000011275	7	5649678	5831370	596	23	83206	2.1815	0.014572	RNF216
ENSG00000235478	22	17592476	17622994	64	9	83076	2.1812	0.014582	AC006946.15
ENSG00000092847	1	36325409	36405211	63	9	83135	2.181	0.01459	AGO1
ENSG00000082074	5	39095338	39284630	423	28	83067	2.181	0.014593	FYB
ENSG00000120159	9	26830683	26902802	163	19	83104	2.1809	0.014595	CAAP1
ENSG00000115525	2	86056267	86126137	154	15	83094	2.1801	0.014627	ST3GAL5
ENSG00000189269	22	23940639	23984508	62	9	82978	2.18	0.014627	C22orf43
ENSG00000197562	16	629357	689272	168	9	83141	2.1792	0.014657	RAB40C
ENSG00000109171	4	48333339	48438229	258	16	83215	2.1791	0.014663	SLAIN2
ENSG00000198146	15	35260542	35290488	67	10	83133	2.1789	0.014671	ZNF770
ENSG00000163092	2	167734997	168126263	1259	34	83190	2.1783	0.014691	XIRP2
ENSG00000183087	13	114513522	114577046	193	19	83088	2.1778	0.014711	GAS6
ENSG00000143819	1	225987794	226043260	162	28	83045	2.1765	0.014758	EPHX1
ENSG00000105821	7	102942921	102995320	70	12	83132	2.1763	0.014766	DNAJC2
ENSG00000180913	11	6139840	6160706	51	7	83161	2.174	0.014853	OR56B3P
ENSG00000122034	13	27988681	28019958	129	14	83146	2.1738	0.014859	GTF3A
ENSG00000148215	9	125541150	125562237	28	6	83243	2.1722	0.01492	OR5C1
ENSG00000134900	13	103239353	103341521	360	14	83216	2.1699	0.015008	TPP2
ENSG00000175604	16	12170603	12194159	80	11	82973	2.1692	0.015035	RP11-276H1.3
ENSG00000168314	3	39498689	39580970	277	6	83136	2.169	0.015041	MOBP
ENSG00000172742	11	59272386	59293330	27	4	83156	2.1688	0.015049	OR4D9
ENSG00000100258	22	50931376	50956135	76	12	83107	2.1686	0.015056	LMF2
ENSG00000137731	11	117661559	117709413	83	17	83013	2.1676	0.015093	FXYD2
ENSG00000127578	16	669239	694116	45	6	83089	2.1674	0.015101	WFIKKN1
ENSG00000163218	1	153292596	153331316	161	9	83158	2.1672	0.015111	PGLYRP4
ENSG00000102471	13	80045287	80140210	145	14	83170	2.1668	0.015125	NDFIP2
ENSG00000143183	1	165686032	165806992	140	17	83014	2.1646	0.01521	TMCO1
ENSG00000154305	1	222781428	222851354	146	15	83134	2.1645	0.015215	MIA3
ENSG00000164465	6	117764980	117901021	370	25	83051	2.1635	0.01525	DCBLD1
ENSG00000136928	9	101040391	101481479	1222	117	83098	2.1622	0.015302	GABBR2
ENSG00000213886	6	29513292	29537702	89	14	83280	2.1621	0.015304	UBD
ENSG00000151849	13	25447171	25507018	163	19	83239	2.1613	0.015334	CENPJ
ENSG00000172046	3	49135479	49168371	27	7	83268	2.1613	0.015338	USP19
ENSG00000105894	7	136902088	137038611	279	40	83097	2.1613	0.015338	PTN
ENSG00000033178	4	68468370	68576897	303	12	83225	2.1603	0.015375	UBA6
ENSG00000151468	10	12928627	13151652	635	68	83041	2.1573	0.01549	CCDC3
ENSG00000172464	11	56398942	56419947	59	12	83199	2.1561	0.015538	OR5AP2
ENSG00000165092	9	75505578	75705358	267	26	83032	2.1552	0.015575	ALDH1A1
ENSG00000100105	22	31711790	31752218	73	14	83179	2.1544	0.015606	PATZ1
ENSG00000149654	20	44792372	44947137	218	39	83068	2.1525	0.01568	CDH22
ENSG00000155111	6	110921181	111147161	432	24	83157	2.1518	0.015707	CDK19
ENSG00000198471	3	187406047	187430345	83	11	83087	2.1507	0.015748	RTP2
ENSG00000133661	10	81687496	81752370	363	18	83190	2.1506	0.015753	SFTPD
ENSG00000135597	6	139214630	139319398	314	13	83173	2.1504	0.015762	REPS1
ENSG00000110852	12	9995583	10032735	111	17	83061	2.1501	0.015774	CLEC2B
ENSG00000183888	1	16320731	16345302	156	16	83132	2.1497	0.015788	C1orf64
ENSG00000166123	16	46908290	46975209	35	14	83074	2.1496	0.015795	GPT2
ENSG00000187867	19	14154177	14179971	27	5	83049	2.149	0.015818	PALM3
ENSG00000166471	11	9292201	9346327	141	13	83024	2.1476	0.015871	TMEM41B
ENSG00000108984	17	67400839	67549472	194	32	83091	2.1468	0.015905	MAP2K6
ENSG00000161896	6	33679444	33724762	165	21	82991	2.1454	0.01596	IP6K3
ENSG00000260362	16	9750742	9780700	112	14	83086	2.1454	0.015962	RP11-297M9.1
ENSG00000105865	7	107193929	107228906	55	8	83107	2.1452	0.015968	DUS4L
ENSG00000149150	11	57242007	57293259	54	9	83153	2.1448	0.015985	SLC43A1
ENSG00000102780	13	42604176	42840714	645	32	83058	2.1435	0.016036	DGKH
ENSG00000221855	7	143164966	143185889	50	8	82881	2.1399	0.016182	TAS2R41
ENSG00000101928	X	134011656	134059297	53	8	83041	2.1385	0.016239	MOSPD1
ENSG00000169964	3	44893361	44917162	23	7	83063	2.1348	0.01639	TMEM42
ENSG00000026297	6	167332992	167380679	140	19	83111	2.1337	0.016433	RNASET2
ENSG00000079263	2	231057826	231233762	503	30	83141	2.1319	0.016508	SP140
ENSG00000080802	7	135036547	135204875	273	24	83114	2.1318	0.01651	CNOT4
ENSG00000186834	17	43214684	43239468	26	6	83105	2.1309	0.01655	HEXIM1
ENSG00000090006	19	41088789	41145725	134	15	83111	2.1306	0.016562	LTBP4
ENSG00000106688	9	4480444	4597469	206	36	83023	2.129	0.016626	SLC1A1
ENSG00000121774	1	32469430	32536451	34	10	83112	2.1268	0.016719	KHDRBS1
ENSG00000104679	8	23117633	23163792	118	19	83146	2.1264	0.016735	R3HCC1
ENSG00000101236	20	3897956	4006229	240	19	83130	2.1255	0.016773	RNF24
ENSG00000151553	10	116571503	116669591	199	20	83050	2.1233	0.016865	FAM160B1
ENSG00000232382	3	98178324	98199420	26	6	83040	2.1218	0.016927	OR5K1
ENSG00000136003	12	108946358	108973160	91	11	83262	2.1209	0.016967	ISCU
ENSG00000128271	22	24803847	24848328	93	15	83203	2.1195	0.017024	ADORA2A
ENSG00000130021	X	6956961	7076231	218	10	83162	2.1192	0.017037	HDHD1
ENSG00000179826	11	18132502	18170027	95	13	82997	2.119	0.017047	MRGPRX3
ENSG00000105556	19	295575	354798	177	12	83111	2.1183	0.017075	MIER2
ENSG00000273294	5	33977279	34134633	204	23	83020	2.118	0.017086	RP11-1084J3.4
ENSG00000165424	10	81132081	81215383	238	36	83098	2.116	0.017172	ZCCHC24
ENSG00000175334	11	65759550	65781620	65	7	83259	2.1136	0.017274	BANF1
ENSG00000140474	15	75118457	75145687	35	7	83121	2.1132	0.017292	ULK3
ENSG00000107371	9	37756975	37811434	135	12	83209	2.1128	0.017307	EXOSC3
ENSG00000100612	14	60600838	60646574	107	5	83248	2.109	0.017471	DHRS7
ENSG00000106031	7	27223122	27249725	43	10	83136	2.108	0.017516	HOXA13
ENSG00000122033	13	27999776	28034739	112	12	83151	2.1076	0.017532	MTIF3
ENSG00000100345	22	36667327	36794063	308	34	83124	2.107	0.017558	MYH9
ENSG00000151292	5	122837793	122962739	190	16	82940	2.1062	0.017594	CSNK1G3
ENSG00000138231	3	137869854	137903791	63	2	83159	2.1061	0.017599	DBR1
ENSG00000143536	1	152371719	152396739	37	5	83074	2.1061	0.0176	CRNN
ENSG00000130669	19	39606410	39683456	152	21	83054	2.1059	0.017605	PAK4
ENSG00000119535	1	36921644	36958879	81	15	83120	2.1049	0.017651	CSF3R
ENSG00000166897	22	37754000	37833505	172	23	83021	2.1044	0.017671	ELFN2
ENSG00000091409	2	173282082	173381181	352	27	83140	2.1008	0.01783	ITGA6
ENSG00000122778	7	138506126	138676064	361	31	83064	2.0999	0.017871	KIAA1549
ENSG00000129353	19	10703133	10765235	111	9	83007	2.0993	0.017895	SLC44A2
ENSG00000197498	6	111293218	111359466	290	13	83204	2.0978	0.01796	RPF2
ENSG00000152433	19	57864845	57900933	84	15	83139	2.0955	0.018063	ZNF547
ENSG00000177494	3	111301747	111324290	42	9	83113	2.0929	0.018177	ZBED2
ENSG00000145708	5	76238538	76286983	66	10	83111	2.091	0.018266	CRHBP
ENSG00000144909	3	125237702	125323934	262	13	83131	2.0892	0.018344	OSBPL11
ENSG00000176200	11	59261049	59281984	39	5	83211	2.0888	0.018362	OR4D11
ENSG00000170745	2	18049114	18552882	1586	113	83108	2.0877	0.018415	KCNS3
ENSG00000171103	2	29062687	29103167	67	8	83093	2.0871	0.018438	TRMT61B
ENSG00000116726	1	12824984	12848049	37	7	83040	2.0859	0.018492	PRAMEF12
ENSG00000167615	19	54950065	54983217	96	13	83168	2.0854	0.018518	LENG8
ENSG00000197951	19	57096632	57147849	111	21	83109	2.0853	0.018519	ZNF71
ENSG00000198961	5	108660410	108755695	326	13	83215	2.0845	0.018556	PJA2
ENSG00000143207	1	175903967	176186629	647	25	83210	2.0841	0.018578	RFWD2
ENSG00000126773	14	60548629	60645851	209	7	83265	2.083	0.018626	PCNXL4
ENSG00000101938	X	109907084	110049286	36	6	83130	2.0828	0.018633	CHRDL1
ENSG00000172037	3	49148547	49180551	28	11	83208	2.0815	0.018694	LAMB2
ENSG00000021461	7	99415636	99473718	97	10	83208	2.0813	0.018704	CYP3A43
ENSG00000174827	1	145716918	145774074	12	5	83272	2.081	0.018715	PDZK1
ENSG00000011485	19	46840251	46906238	117	21	82997	2.0804	0.018744	PPP5C
ENSG00000111843	6	10713148	10741362	32	4	83007	2.0804	0.018746	TMEM14C
ENSG00000007541	16	606995	644136	81	5	83151	2.0788	0.018817	PIGQ
ENSG00000100979	20	44517399	44550794	62	14	83144	2.0787	0.018824	PLTP
ENSG00000169228	5	176718199	176740745	43	10	83104	2.0766	0.018918	RAB24
ENSG00000249693	4	57386775	57479673	198	26	83049	2.0765	0.018923	THEGL
ENSG00000070669	7	97471430	97511854	107	13	83052	2.0734	0.019066	ASNS
ENSG00000013619	X	149519689	149692448	166	40	83087	2.0727	0.019098	MAMLD1
ENSG00000174957	11	55934094	55955032	54	7	83292	2.0719	0.019136	OR5J2
ENSG00000163811	2	29107509	29181088	230	14	83214	2.0715	0.019157	WDR43
ENSG00000183011	17	7750003	7798556	88	15	83204	2.0709	0.019184	LSMD1
ENSG00000142627	1	16440832	16492582	57	14	83054	2.0702	0.019215	EPHA2
ENSG00000127318	12	68632022	68657387	98	10	83214	2.0667	0.01938	IL22
ENSG00000126070	1	36386319	36548101	102	8	83176	2.0657	0.019428	AGO3
ENSG00000132357	5	40831286	40870275	79	12	83046	2.0655	0.019438	CARD6
ENSG00000144354	2	174209548	174243725	88	16	83077	2.065	0.019464	CDCA7
ENSG00000006530	7	141240989	141365044	180	11	83140	2.0628	0.019565	AGK
ENSG00000114686	3	131171056	131231827	115	14	83199	2.0623	0.01959	MRPL3
ENSG00000165621	13	97627973	97656984	47	9	83126	2.0622	0.019593	OXGR1
ENSG00000126226	13	113821891	113873029	76	7	83125	2.0621	0.019597	PCID2
ENSG00000161992	16	600422	625528	28	6	83199	2.0621	0.019601	C16orf11
ENSG00000184601	14	105036021	105066852	80	10	82973	2.0612	0.019644	C14orf180
ENSG00000169862	5	10961952	11914155	1749	151	83080	2.0601	0.019693	CTNND2
ENSG00000204138	1	28686114	28836881	464	10	83244	2.0587	0.019762	PHACTR4
ENSG00000186297	15	27101510	27204354	136	27	83052	2.0585	0.019772	GABRA5
ENSG00000221954	11	49993009	50014071	64	10	83245	2.0555	0.019913	OR4C12
ENSG00000132017	19	14053304	14082254	11	5	83001	2.0555	0.019917	DCAF15
ENSG00000180259	20	4701928	4731314	125	13	83090	2.0555	0.019917	PRNT
ENSG00000115084	2	114452588	114524400	218	16	83152	2.0553	0.019924	SLC35F5
ENSG00000067955	16	67053019	67144961	105	9	83205	2.0552	0.019928	CBFB
ENSG00000181544	X	14851529	14901191	43	7	83114	2.0552	0.019929	FANCB
ENSG00000181698	11	56033029	56054146	63	9	83266	2.0551	0.019934	OR5T1
ENSG00000018610	X	118662112	118709397	101	7	83088	2.054	0.01999	CXorf56
ENSG00000145020	3	49444211	49470186	37	6	83230	2.0539	0.019991	AMT
ENSG00000099821	19	607223	643597	78	17	83043	2.0538	0.019996	POLRMT
ENSG00000179817	11	18184384	18205827	86	5	83176	2.0531	0.020033	MRGPRX4
ENSG00000149571	11	126283254	126883355	1455	123	83085	2.0491	0.020226	KIRREL3
ENSG00000009694	X	123499753	124107666	492	57	83125	2.0475	0.020307	TENM1
ENSG00000173421	3	49225861	49305537	95	11	83209	2.0472	0.020318	CCDC36
ENSG00000129347	19	10653761	10686713	104	14	83151	2.0451	0.020421	KRI1
ENSG00000162641	1	109348520	109516106	421	26	83134	2.0441	0.020473	AKNAD1
ENSG00000178229	19	57821877	57852144	108	15	83144	2.0439	0.020479	ZNF543
ENSG00000185303	10	81305608	81330153	41	8	82924	2.0436	0.020494	SFTPA2
ENSG00000122223	1	160789950	160842692	119	10	83045	2.0433	0.020511	CD244
ENSG00000119950	10	111957363	112057123	243	23	83128	2.0431	0.020519	MXI1
ENSG00000162819	1	222875895	222918538	65	12	83163	2.0431	0.020521	BROX
ENSG00000234188	6	116432320	116453093	48	11	83073	2.043	0.020525	AL121963.1
ENSG00000135702	16	75552433	75579145	94	9	83124	2.0423	0.020559	CHST5
ENSG00000172461	6	96453860	96673488	670	39	83133	2.0407	0.020639	FUT9
ENSG00000039123	5	54593588	54731409	287	9	83209	2.0404	0.020655	SKIV2L2
ENSG00000165912	11	47189076	47217994	49	10	82996	2.0401	0.020671	PACSIN3
ENSG00000243449	4	2033689	2055697	10	3	83172	2.0385	0.020748	C4orf48
ENSG00000160014	19	47094331	47124050	50	9	83003	2.0371	0.020819	CALM3
ENSG00000263417	18	68287755	68327980	104	10	83210	2.0369	0.02083	GTSCR1
ENSG00000102893	16	47485034	47745434	197	15	83212	2.0358	0.020883	PHKB
ENSG00000173402	3	49496146	49583048	133	12	83257	2.0357	0.020892	DAG1
ENSG00000125149	16	67133861	67192442	47	8	83143	2.0349	0.020928	C16orf70
ENSG00000198218	3	49057140	49141796	76	12	83200	2.0333	0.021011	QRICH1
ENSG00000180917	16	71305292	71333618	82	11	83144	2.0326	0.021047	CMTR2
ENSG00000241468	7	99036098	99073954	67	7	83290	2.0324	0.021058	ATP5J2
ENSG00000124207	20	47652849	47723489	176	13	83256	2.0319	0.021083	CSE1L
ENSG00000156049	9	80027995	80273223	506	73	83069	2.0307	0.021142	GNA14
ENSG00000138035	2	55851400	55931045	266	19	83137	2.0304	0.021158	PNPT1
ENSG00000149295	11	113270318	113356413	200	25	83102	2.0295	0.021201	DRD2
ENSG00000161281	19	36631824	36653771	37	8	83030	2.0292	0.02122	COX7A1
ENSG00000196653	3	44744135	44775323	43	8	83156	2.0276	0.021298	ZNF502
ENSG00000011105	12	3176521	3405730	708	83	83066	2.0258	0.021391	TSPAN9
ENSG00000196570	5	176817108	176837637	14	4	83158	2.0249	0.021438	PFN3
ENSG00000169660	17	80366194	80410521	98	14	83141	2.0241	0.021481	HEXDC
ENSG00000175376	11	65754016	65779647	79	8	83265	2.0232	0.021526	EIF1AD
ENSG00000213638	19	1895377	1923444	69	8	83015	2.0228	0.021548	ADAT3
ENSG00000180198	1	28822455	28875812	122	9	83150	2.0226	0.021558	RCC1
ENSG00000148985	11	3808954	3857601	118	14	82950	2.0222	0.021579	PGAP2
ENSG00000188315	3	49296035	49325342	29	7	83234	2.0205	0.021665	C3orf62
ENSG00000145246	4	47477305	47605503	363	34	83124	2.0176	0.021815	ATP10D
ENSG00000181215	4	5948845	6001545	190	27	83037	2.0166	0.02187	C4orf50
ENSG00000257108	16	606996	629495	28	3	83205	2.0164	0.021877	NHLRC4
ENSG00000079785	2	15721302	15781235	175	13	83146	2.0164	0.021881	DDX1
ENSG00000128016	19	39887453	39910052	25	6	83165	2.0161	0.021893	ZFP36
ENSG00000069998	22	17608401	17656177	111	13	83091	2.0159	0.021907	CECR5
ENSG00000125818	20	1083906	1170596	150	26	83091	2.0156	0.021919	PSMF1
ENSG00000244509	22	39400088	39426357	23	5	83048	2.0153	0.021937	APOBEC3C
ENSG00000172199	11	56133100	56154029	79	11	83290	2.0142	0.021993	OR8U1
ENSG00000123684	1	211906799	212014114	316	20	83170	2.0138	0.022017	LPGAT1
ENSG00000180815	X	19368174	19543379	154	10	83127	2.013	0.022057	MAP3K15
ENSG00000107863	10	24862538	25022597	169	16	83072	2.0126	0.022077	ARHGAP21
ENSG00000105819	7	102927869	102979958	66	12	83147	2.0125	0.022083	PMPCB
ENSG00000185774	4	20720239	21960422	3883	157	83094	2.0113	0.022149	KCNIP4
ENSG00000260092	16	75552430	75589326	124	10	83117	2.0089	0.022275	RP11-77K12.7
ENSG00000170471	20	37091459	37217504	188	15	83222	2.0088	0.022281	RALGAPB
ENSG00000184967	12	132618993	132647013	48	8	83153	2.0086	0.022292	NOC4L
ENSG00000170954	19	53601132	53646330	115	18	82968	2.0069	0.022381	ZNF415
ENSG00000181693	11	56047529	56068566	69	10	83237	2.0065	0.0224	OR8H1
ENSG00000153310	8	130841839	131039375	282	30	83064	2.0059	0.022433	FAM49B
ENSG00000100266	22	43221418	43421151	568	15	83153	2.0058	0.022436	PACSIN2
ENSG00000146426	6	155143831	155588857	968	131	83073	2.0058	0.022437	TIAM2
ENSG00000143512	1	222685602	222731445	106	10	83077	2.0057	0.022445	HHIPL2
ENSG00000197037	7	99204569	99240030	42	7	83221	2.0055	0.022452	ZSCAN25
ENSG00000069702	1	92135902	92381892	528	48	83119	2.0044	0.022515	TGFBR3
ENSG00000107821	10	102811598	102837888	9	5	82969	2.0042	0.022522	KAZALD1
ENSG00000177535	1	247604255	247625308	129	16	83082	2.0042	0.022524	OR2B11
ENSG00000051382	3	138362860	138563780	232	7	83165	2.0026	0.022608	PIK3CB
ENSG00000156172	8	96247147	96291429	190	20	83142	2.0015	0.022667	C8orf37
ENSG00000163331	2	159641829	159729293	193	23	82905	2.0014	0.022672	DAPL1
ENSG00000106258	7	99235817	99287621	64	11	83183	1.9999	0.022757	CYP3A5
ENSG00000211456	3	45720548	45796916	237	13	83211	1.9989	0.022812	SACM1L
ENSG00000087338	2	70046774	70118528	74	7	82789	1.9968	0.022923	GMCL1
ENSG00000171033	8	79418374	79527502	214	16	83215	1.9952	0.02301	PKIA
ENSG00000139780	13	103328094	103356854	102	18	83126	1.9952	0.023013	METTL21C
ENSG00000129911	19	1842399	1873567	38	7	83038	1.9942	0.023068	KLF16
ENSG00000213578	15	75108888	75134141	34	8	83128	1.9936	0.023097	CPLX3
ENSG00000113269	5	179328651	179509118	378	30	83148	1.9931	0.023127	RNF130
ENSG00000025770	22	50936645	50971901	113	18	83146	1.9919	0.023194	NCAPH2
ENSG00000006788	17	10191401	10286447	234	31	83102	1.9914	0.023217	MYH13
ENSG00000167657	19	3948451	3981121	43	11	83075	1.9889	0.023354	DAPK3
ENSG00000213995	13	111257881	111302340	124	12	83049	1.9887	0.023366	CARKD
ENSG00000156345	9	90571356	90599668	44	8	83134	1.9878	0.023419	CDK20
ENSG00000152954	6	24116350	24165128	146	29	83081	1.9868	0.023475	NRSN1
ENSG00000078061	X	47410516	47441307	8	3	83211	1.9865	0.02349	ARAF
ENSG00000176034	X	36043908	36173187	166	9	83251	1.9862	0.023504	CHDC2
ENSG00000113916	3	187429165	187473515	106	21	83098	1.984	0.023629	BCL6
ENSG00000241685	7	98913521	98995787	149	13	83193	1.9817	0.023754	ARPC1A
ENSG00000114302	3	48772030	48895279	89	11	83226	1.9807	0.023812	PRKAR2A
ENSG00000115073	2	98262431	98290570	31	5	83216	1.9806	0.023818	ACTR1B
ENSG00000183643	15	93004884	93054347	82	19	83047	1.9805	0.023824	C15orf32
ENSG00000158483	11	71488556	71522282	133	7	82956	1.9797	0.023871	FAM86C1
ENSG00000157657	9	116628562	116828871	353	40	83101	1.979	0.023908	ZNF618
ENSG00000268133	19	57864934	57919952	118	18	83138	1.9784	0.023943	AC003002.4
ENSG00000100150	22	32139944	32313012	439	17	83197	1.9782	0.023952	DEPDC5
ENSG00000110713	11	3682313	3829022	366	21	83090	1.9773	0.024004	NUP98
ENSG00000131187	5	176819141	176846577	18	6	83116	1.9768	0.024033	F12
ENSG00000149182	11	47175848	47208676	60	11	83078	1.9754	0.024109	ARFGAP2
ENSG00000163430	3	120101140	120180100	215	28	83094	1.9753	0.024118	FSTL1
ENSG00000003096	X	117021776	117261303	250	5	83206	1.9752	0.024122	KLHL13
ENSG00000188910	1	35236790	35261970	46	9	83027	1.9742	0.024179	GJB3
ENSG00000177119	12	45599770	45844187	515	18	83184	1.9742	0.02418	ANO6
ENSG00000121318	12	10967916	10988957	33	7	83143	1.9738	0.024202	TAS2R10
ENSG00000148459	10	26976588	27045727	205	15	83041	1.9709	0.024368	PDSS1
ENSG00000114491	3	124439213	124474040	136	13	83186	1.9709	0.02437	UMPS
ENSG00000177992	9	90487741	90513814	60	13	83107	1.9704	0.024395	SPATA31E1
ENSG00000122852	10	81360695	81385196	71	9	83094	1.9668	0.024604	SFTPA1
ENSG00000186448	3	44616380	44699963	110	11	83165	1.9664	0.024625	ZNF197
ENSG00000243646	21	34628663	34679539	104	15	83095	1.9659	0.024653	IL10RB
ENSG00000265690	16	67187288	67209718	12	4	83129	1.9637	0.024783	RP11-5A19.5
ENSG00000204131	X	71120938	71373424	277	29	83150	1.9631	0.024815	NHSL2
ENSG00000134575	11	47250853	47280457	78	9	83196	1.9621	0.024874	ACP2
ENSG00000146232	6	44215903	44243500	44	11	83156	1.9618	0.024891	NFKBIE
ENSG00000139915	14	47298826	48154157	1953	72	83066	1.9614	0.024914	MDGA2
ENSG00000129355	19	10667138	10689735	76	10	83194	1.9609	0.024947	CDKN2D
ENSG00000139890	14	23342374	23366895	37	8	83113	1.9605	0.02497	REM2
ENSG00000149231	11	96075933	96133087	119	17	83073	1.9601	0.024991	CCDC82
ENSG00000166292	17	53786988	53819482	43	9	83113	1.9581	0.02511	TMEM100
ENSG00000065802	2	239325383	239370891	143	14	83177	1.9579	0.025119	ASB1
ENSG00000113360	5	31390604	31542303	291	24	83125	1.9574	0.025148	DROSHA
ENSG00000113048	5	71505236	71626473	153	17	83070	1.9569	0.025178	MRPS27
ENSG00000196196	9	35896189	35917138	26	8	83032	1.9569	0.025182	HRCT1
ENSG00000135847	1	180234515	180482089	593	20	83167	1.9563	0.025213	ACBD6
ENSG00000175467	11	65719160	65757299	91	8	83210	1.956	0.02523	SART1
ENSG00000163808	3	44793209	44924868	119	13	83175	1.9557	0.025252	KIF15
ENSG00000258817	11	49963943	49984971	82	11	83259	1.9541	0.025343	OR4C13
ENSG00000205937	16	2293117	2328413	37	6	83102	1.9526	0.025432	RNPS1
ENSG00000046889	8	68854353	69159265	832	63	83149	1.9515	0.025498	PREX2
ENSG00000102878	16	67187288	67213848	16	6	83138	1.9508	0.025538	HSF4
ENSG00000145592	5	40815364	40845437	62	12	83030	1.9503	0.025569	RPL37
ENSG00000172053	3	49123365	49152553	28	7	83186	1.9495	0.025618	QARS
ENSG00000112782	6	45858045	46058132	474	56	83110	1.9491	0.02564	CLIC5
ENSG00000267970	7	48877362	48901221	79	14	83055	1.9484	0.025684	AC004899.1
ENSG00000272781	14	47301134	48153999	1949	71	83066	1.9472	0.025755	MDGA2
ENSG00000158163	3	137770832	137844660	138	9	83133	1.9468	0.02578	DZIP1L
ENSG00000198298	10	44091855	44123351	98	16	83143	1.9464	0.025805	ZNF485
ENSG00000128482	17	19304438	19330589	11	5	83120	1.9444	0.025926	RNF112
ENSG00000181689	11	56075783	56096721	79	8	83238	1.9433	0.025992	OR8K3
ENSG00000165917	11	47449308	47480730	82	8	83205	1.9419	0.026075	RAPSN
ENSG00000186446	3	44761088	44788575	39	6	83224	1.9417	0.026088	ZNF501
ENSG00000183018	17	4392133	4452330	108	23	83085	1.9415	0.026099	SPNS2
ENSG00000143341	1	185693683	186170085	560	30	83122	1.9407	0.026144	HMCN1
ENSG00000146166	6	63975856	64039882	69	12	83026	1.9387	0.02627	LGSN
ENSG00000102081	X	146983469	147042645	68	12	82983	1.9385	0.026282	FMR1
ENSG00000136783	9	107499969	107532403	79	13	82971	1.9384	0.026288	NIPSNAP3A
ENSG00000177479	3	48946254	49033815	87	11	83247	1.9382	0.026302	ARIH2
ENSG00000196155	16	67301413	67333402	45	9	83224	1.9362	0.026422	PLEKHG4
ENSG00000196345	3	44586685	44634975	98	8	83209	1.934	0.026554	ZKSCAN7
ENSG00000110077	11	59929081	59962139	61	7	82999	1.934	0.026558	MS4A6A
ENSG00000075336	18	71805746	71836197	115	7	83218	1.9337	0.026573	TIMM21
ENSG00000221883	3	48945221	48966818	29	6	83233	1.9335	0.026589	ARIH2OS
ENSG00000102076	X	153399698	153434507	2	1	83325	1.9329	0.026624	OPN1LW
ENSG00000179041	8	67331263	67352966	63	14	83220	1.9322	0.026669	RRS1
ENSG00000148082	9	91618060	91803682	459	41	83151	1.9319	0.026686	SHC3
ENSG00000213888	22	31732875	31754670	43	11	83157	1.9318	0.026691	AC005003.1
ENSG00000182224	17	7751064	7775600	42	10	83223	1.9318	0.026694	CYB5D1
ENSG00000214314	7	99030552	99050747	43	7	83275	1.9308	0.026751	AC073063.1
ENSG00000130429	7	98961872	99002424	69	7	83207	1.9301	0.026799	ARPC1B
ENSG00000160917	7	99026545	99064994	74	8	83282	1.93	0.026805	CPSF4
ENSG00000122696	9	37869400	37914350	66	10	83106	1.9292	0.026853	SLC25A51
ENSG00000147234	X	106755680	106858481	13	7	83065	1.9292	0.026855	FRMPD3
ENSG00000112936	5	40899354	40993041	295	24	83120	1.9288	0.026878	C7
ENSG00000077809	7	74061994	74185026	101	12	83182	1.9272	0.026976	GTF2I
ENSG00000128710	2	176963518	176994670	41	14	83103	1.9246	0.027138	HOXD10
ENSG00000122679	7	45187390	45235901	264	14	83035	1.924	0.027176	RAMP3
ENSG00000181513	17	43199967	43231548	40	9	83080	1.9225	0.027273	ACBD4
ENSG00000119396	9	123930415	123995292	87	17	82977	1.9215	0.027334	RAB14
ENSG00000167257	11	117093341	117167161	151	22	83114	1.921	0.027367	RNF214
ENSG00000169220	5	176774838	176809602	43	6	83064	1.921	0.027368	RGS14
ENSG00000170242	11	11852970	11990870	236	21	83111	1.9202	0.027419	USP47
ENSG00000107957	10	105338285	105625301	595	59	83097	1.9201	0.02742	SH3PXD2A
ENSG00000128713	2	176958944	176984722	38	10	83064	1.9196	0.027457	HOXD11
ENSG00000226104	19	10741715	10762093	35	4	83170	1.9188	0.027506	AC011475.1
ENSG00000075785	3	128434965	128543639	258	13	83205	1.9183	0.027535	RAB7A
ENSG00000185164	16	18501182	18583533	2	1	83325	1.9179	0.027564	NOMO2
ENSG00000100075	22	19153095	19176343	71	11	83176	1.9177	0.027577	SLC25A1
ENSG00000169059	X	6441659	6463159	24	3	83239	1.9168	0.027633	VCX3A
ENSG00000029559	4	88710733	88743074	78	17	83125	1.9163	0.027665	IBSP
ENSG00000014216	11	64938037	64989477	87	13	83105	1.9159	0.027691	CAPN1
ENSG00000172489	11	56009676	56030698	58	6	83276	1.9147	0.027768	OR5T3
ENSG00000196628	18	52879562	53342018	581	45	83087	1.914	0.027811	TCF4
ENSG00000134107	3	5010801	5037008	39	10	83076	1.9118	0.027948	BHLHE40
ENSG00000268852	17	80204131	80226080	10	6	83092	1.9113	0.027981	AC132872.2
ENSG00000204694	6	29383281	29434848	161	14	83297	1.9112	0.027988	OR11A1
ENSG00000116001	2	70426576	70485792	102	5	83143	1.9097	0.028089	TIA1
ENSG00000167822	11	55894247	55915194	83	7	83213	1.9091	0.028126	OR8J3
ENSG00000197324	14	23330822	23360789	30	8	83068	1.9077	0.028212	LRP10
ENSG00000099998	22	24605622	24651110	109	21	83051	1.9076	0.028224	GGT5
ENSG00000104140	15	41154412	41176487	45	3	83004	1.9075	0.028226	RHOV
ENSG00000182541	22	31598225	31686066	165	20	83230	1.9074	0.028231	LIMK2
ENSG00000143127	1	145514891	145553868	27	6	83171	1.9067	0.028279	ITGA10
ENSG00000166342	18	70399549	70545381	370	33	83031	1.9066	0.028289	NETO1
ENSG00000185565	3	115511235	117726095	5223	265	83076	1.9061	0.028318	LSAMP
ENSG00000130733	19	11023444	11049357	47	7	83060	1.9056	0.028354	YIPF2
ENSG00000152463	10	15064226	15125851	198	24	83033	1.9052	0.028377	OLAH
ENSG00000110917	12	121114672	121149667	93	16	83227	1.9052	0.028377	MLEC
ENSG00000206474	6	29397083	29418731	101	7	83291	1.9048	0.028405	OR10C1
ENSG00000099985	22	30648818	30672829	24	9	83094	1.9045	0.028423	OSM
ENSG00000206384	3	130269178	130406999	209	26	83050	1.9032	0.028507	COL6A6
ENSG00000169375	15	75651720	75758183	105	11	83195	1.9024	0.028556	SIN3A
ENSG00000138400	2	207592487	207640271	171	14	83181	1.9023	0.028567	MDH1B
ENSG00000215131	16	3533484	3555480	78	11	83160	1.902	0.028583	C16orf90
ENSG00000164125	4	159035626	159104470	143	9	83094	1.9018	0.028599	FAM198B
ENSG00000178537	3	48884369	48946426	55	7	83240	1.9015	0.028618	SLC25A20
ENSG00000164663	6	41747634	41873099	220	21	83222	1.9013	0.028633	USP49
ENSG00000181752	11	55916870	55937793	47	8	83254	1.9007	0.028673	OR8K5
ENSG00000102003	X	49034269	49066718	14	6	83083	1.8998	0.028732	SYP
ENSG00000236980	3	49205065	49239291	46	6	83174	1.8987	0.028804	C3orf84
ENSG00000109743	4	15694573	15749936	194	18	83119	1.898	0.028845	BST1
ENSG00000237435	1	96393457	96498436	267	19	82977	1.8965	0.028944	RP11-147C23.1
ENSG00000171360	17	39582698	39607173	107	11	83236	1.8953	0.029023	KRT38
ENSG00000143179	1	165786768	165890855	102	17	82970	1.8924	0.029217	UCK2
ENSG00000171004	X	131750044	132105423	258	21	83109	1.8924	0.02922	HS6ST2
ENSG00000197448	7	142931186	142977947	23	11	83054	1.8919	0.029252	GSTK1
ENSG00000124343	X	2660091	2744539	37	9	83079	1.8912	0.029299	XG
ENSG00000120318	5	141022968	141071788	103	30	83007	1.8894	0.029419	ARAP3
ENSG00000149091	11	46344455	46412104	68	13	83031	1.8892	0.029436	DGKZ
ENSG00000147465	8	37991167	38018783	6	3	83109	1.8883	0.02949	STAR
ENSG00000184459	22	32799834	32870471	220	45	83151	1.8881	0.029508	BPIFC
ENSG00000136960	8	120559326	120695693	268	26	83080	1.8879	0.029517	ENPP2
ENSG00000101811	X	100065384	100105921	23	2	83095	1.8872	0.029569	CSTF2
ENSG00000186204	19	15773567	15817984	300	16	83189	1.886	0.02965	CYP4F12
ENSG00000142444	19	11029409	11054211	41	5	83025	1.8847	0.029737	C19orf52
ENSG00000196458	12	133488019	133542892	26	6	83131	1.8844	0.029757	ZNF605
ENSG00000167969	16	2279396	2312301	36	7	83044	1.8836	0.02981	ECI1
ENSG00000188566	9	140090147	140121461	46	8	83088	1.8835	0.029815	NDOR1
ENSG00000231887	12	11023610	11046854	69	4	83098	1.8832	0.029835	PRH1
ENSG00000171723	14	66964125	67658520	2114	15	83248	1.883	0.029851	GPHN
ENSG00000131153	16	85699804	85733679	44	7	83001	1.8829	0.029858	GINS2
ENSG00000165275	9	37743804	37788969	125	15	83138	1.8828	0.029861	TRMT10B
ENSG00000034693	6	143761944	143821147	85	8	83083	1.8827	0.029873	PEX3
ENSG00000008513	8	134457091	134594183	336	65	83067	1.8819	0.029922	ST3GAL1
ENSG00000204923	2	68676551	68704390	49	5	83222	1.8819	0.029927	FBXO48
ENSG00000198556	7	99060464	99111273	63	11	83199	1.8818	0.029934	ZNF789
ENSG00000179750	22	39368352	39398809	20	3	83036	1.8817	0.029936	APOBEC3B
ENSG00000167970	16	2293738	2322343	30	5	83089	1.8811	0.029978	AC009065.1
ENSG00000078898	20	31585406	31621515	64	17	83063	1.8808	0.030003	BPIFB2
ENSG00000170893	3	129683148	129706781	37	8	83161	1.8798	0.030067	TRH
ENSG00000125895	20	1151205	1176059	19	10	83108	1.8795	0.030088	TMEM74B
ENSG00000181195	8	57339233	57369293	68	10	83030	1.8795	0.03009	PENK
ENSG00000214376	11	93541398	93593697	108	14	83089	1.879	0.030124	VSTM5
ENSG00000273303	3	44597051	44645665	85	9	83180	1.8777	0.030213	RP11-944L7.5
ENSG00000196092	9	36823272	37044103	572	50	83092	1.8776	0.030219	PAX5
ENSG00000123500	6	116430086	116489910	120	17	83053	1.8776	0.03022	COL10A1
ENSG00000176102	11	33088734	33193917	257	17	83192	1.8772	0.030244	CSTF3
ENSG00000198026	20	44567292	44610833	84	15	83170	1.8767	0.030283	ZNF335
ENSG00000160201	21	44503066	44537697	41	6	83166	1.8763	0.030307	U2AF1
ENSG00000070759	1	45799555	45966872	238	16	83001	1.876	0.030325	TESK2
ENSG00000143314	1	156697095	156721382	39	8	83196	1.8753	0.030379	MRPL24
ENSG00000166825	15	90318120	90368633	102	13	83066	1.8733	0.030511	ANPEP
ENSG00000114316	3	49305264	49388145	80	12	83186	1.8696	0.030771	USP4
ENSG00000237172	16	67172008	67195117	12	5	83064	1.8694	0.030785	B3GNT9
ENSG00000164930	8	104300661	104355094	163	15	83180	1.8693	0.030789	FZD6
ENSG00000134824	11	61550452	61644826	177	18	83148	1.8689	0.030821	FADS2
ENSG00000160679	1	153596525	153628782	38	8	82975	1.8663	0.031003	CHTOP
ENSG00000034239	8	49613348	49657870	75	16	83199	1.8629	0.031238	EFCAB1
ENSG00000109158	4	46910917	47006424	237	23	83145	1.8628	0.031244	GABRA4
ENSG00000142748	1	27685603	27711315	30	9	83140	1.8627	0.031256	FCN3
ENSG00000008311	7	121705701	121794334	152	18	83059	1.8617	0.03132	AASS
ENSG00000196767	X	82753269	82774775	9	3	83071	1.8614	0.031342	POU3F4
ENSG00000213347	5	176718462	176749758	56	14	83079	1.8605	0.031406	MXD3
ENSG00000118246	2	207620081	207667233	117	13	83195	1.8599	0.03145	FASTKD2
ENSG00000054793	20	50203053	50395173	650	31	83055	1.8596	0.031473	ATP9A
ENSG00000149516	11	59814060	59848601	84	10	83074	1.8593	0.03149	MS4A3
ENSG00000130150	X	14881563	14950449	55	9	83087	1.8593	0.031494	MOSPD2
ENSG00000006118	11	60681935	60714631	78	8	83140	1.8581	0.031577	TMEM132A
ENSG00000129351	19	10754937	10813093	72	7	83111	1.8555	0.03176	ILF3
ENSG00000134574	11	47226493	47270767	82	9	83136	1.8555	0.031761	DDB2
ENSG00000110324	11	117847063	117882196	58	7	83090	1.8545	0.031832	IL10RA
ENSG00000176358	17	47905671	47935379	25	7	82988	1.8538	0.031883	TAC4
ENSG00000188984	1	12766118	12798726	84	9	83134	1.8536	0.031897	AADACL3
ENSG00000150347	10	63651059	63866703	404	50	83068	1.8526	0.03197	ARID5B
ENSG00000203963	1	67547848	67707536	423	30	83100	1.8522	0.032002	C1orf141
ENSG00000132142	17	35431923	35776909	409	24	83138	1.8518	0.032027	ACACA
ENSG00000107186	9	13095703	13289589	177	36	83053	1.8514	0.032059	MPDZ
ENSG00000112182	6	90626248	91016627	529	64	83090	1.8509	0.032095	BACH2
ENSG00000069329	16	46680054	46733430	11	5	83136	1.8505	0.032124	VPS35
ENSG00000089902	14	103048998	103206913	373	17	83172	1.8496	0.032189	RCOR1
ENSG00000166689	11	16789842	17045990	622	43	83113	1.8492	0.032212	PLEKHA7
ENSG00000205084	16	75562015	75600184	118	11	83133	1.8487	0.032251	TMEM231
ENSG00000189241	6	116587741	116611066	72	9	83208	1.8478	0.032313	TSPYL1
ENSG00000152669	5	54516980	54539508	39	5	83037	1.847	0.032371	CCNO
ENSG00000197102	14	102420865	102527129	215	19	83190	1.8462	0.032434	DYNC1H1
ENSG00000171388	X	128769240	128798933	37	4	83118	1.8462	0.032435	APLN
ENSG00000233276	3	49384609	49406033	32	7	83163	1.8461	0.032438	GPX1
ENSG00000108849	17	42008172	42029836	50	8	82936	1.8459	0.032456	PPY
ENSG00000157827	2	153181751	153516348	738	56	83063	1.8453	0.032495	FMNL2
ENSG00000104472	8	141511397	141537236	40	9	83128	1.8438	0.032605	CHRAC1
ENSG00000144792	3	44609715	44651186	74	8	83186	1.8437	0.032616	ZNF660
ENSG00000075856	12	108906357	108965176	182	13	83261	1.8423	0.032713	SART3
ENSG00000227500	19	1895213	1936016	90	13	83036	1.8422	0.032724	SCAMP4
ENSG00000141485	17	6578032	6626886	100	24	83053	1.842	0.032738	SLC13A5
ENSG00000110172	11	89924328	89966532	140	13	83232	1.8419	0.032745	CHORDC1
ENSG00000215193	22	18550689	18623905	174	30	83152	1.8416	0.032763	PEX26
ENSG00000163807	3	44769153	44813154	53	8	83192	1.8411	0.032806	KIAA1143
ENSG00000163170	2	74352525	74385121	58	9	83034	1.8407	0.032834	BOLA3
ENSG00000102871	16	67178083	67204201	12	5	83065	1.84	0.03288	TRADD
ENSG00000074211	4	6312305	6575327	598	82	83061	1.84	0.032882	PPP2R2C
ENSG00000134253	1	117643682	117675209	69	12	83217	1.8367	0.03313	TRIM45
ENSG00000204300	11	123743633	123766349	38	9	82851	1.8357	0.033203	TMEM225
ENSG00000100225	22	32860663	32904818	98	9	83182	1.8347	0.033273	FBXO7
ENSG00000135940	2	98252503	98274846	27	4	83223	1.8344	0.033294	COX5B
ENSG00000267937	21	38878740	38898973	35	7	83059	1.8332	0.033386	AP001421.1
ENSG00000158717	16	88752903	88782829	100	17	83083	1.8322	0.033459	RNF166
ENSG00000147724	8	139132266	139519065	1012	92	83073	1.8322	0.033463	FAM135B
ENSG00000100083	22	37994481	38039571	101	11	83155	1.832	0.033476	GGA1
ENSG00000115415	2	191819084	191895686	120	21	83046	1.8307	0.033569	STAT1
ENSG00000152092	1	176816438	177144109	539	50	83152	1.83	0.033624	ASTN1
ENSG00000065675	10	6459105	6632263	376	53	83106	1.8292	0.033689	PRKCQ
ENSG00000117091	1	160638536	160691641	130	25	83078	1.8284	0.033744	CD48
ENSG00000086062	9	33094080	33177354	231	24	83072	1.8283	0.033753	B4GALT1
ENSG00000204764	5	170278874	170737019	797	16	83189	1.8282	0.033757	RANBP17
ENSG00000185129	5	139477362	139506321	16	4	83125	1.827	0.033851	PURA
ENSG00000176058	9	140076069	140108645	36	7	83035	1.8252	0.033989	TPRN
ENSG00000109586	4	174079904	174255118	265	24	83154	1.8251	0.033992	GALNT7
ENSG00000091140	7	107521415	107582175	75	7	82807	1.8247	0.03402	DLD
ENSG00000064687	19	1030102	1075571	141	21	83095	1.8244	0.034042	ABCA7
ENSG00000041353	18	52375091	52572747	447	24	83110	1.8228	0.034168	RAB27B
ENSG00000262180	1	186359704	186380587	40	10	83196	1.8227	0.034177	OCLM
ENSG00000183439	4	165865598	165908820	99	11	83097	1.8216	0.03426	TRIM61
ENSG00000176915	12	133292254	133348474	167	28	83133	1.8213	0.034284	ANKLE2
ENSG00000142599	1	8402457	8887702	583	23	83111	1.821	0.0343	RERE
ENSG00000112624	6	42739765	42846298	127	13	83063	1.8207	0.034327	GLTSCR1L
ENSG00000149534	11	59845734	59873444	65	9	83076	1.8207	0.034329	MS4A2
ENSG00000134780	11	61437905	61524473	104	16	83022	1.8198	0.034397	DAGLA
ENSG00000125779	20	3859486	3917605	123	13	83090	1.8194	0.034428	PANK2
ENSG00000166823	15	90281892	90304541	61	5	82982	1.819	0.034455	MESP1
ENSG00000099910	22	20773528	20860170	165	16	83004	1.8186	0.034486	KLHL22
ENSG00000188611	10	51932538	52018370	58	6	83160	1.8181	0.034524	ASAH2
ENSG00000203923	X	144318348	144347632	37	6	83060	1.8179	0.034538	SPANXN1
ENSG00000175315	11	65769312	65790976	44	9	83214	1.8161	0.034679	CST6
ENSG00000162517	1	32085463	32120497	50	5	83077	1.8153	0.034741	PEF1
ENSG00000124440	19	46790303	46856690	213	28	83123	1.815	0.034763	HIF3A
ENSG00000176142	3	119138347	119197677	156	15	83257	1.8142	0.034823	TMEM39A
ENSG00000198225	6	63911351	63932929	53	4	83084	1.8137	0.03486	FKBP1C
ENSG00000181718	11	55989490	56010737	68	8	83261	1.8118	0.03501	OR5T2
ENSG00000138386	2	191501472	191567492	139	16	83154	1.8105	0.035113	NAB1
ENSG00000120696	13	41753969	41778702	21	4	83102	1.8103	0.035121	KBTBD7
ENSG00000104228	8	27132404	27178836	79	10	83090	1.8097	0.03517	TRIM35
ENSG00000183801	11	7496619	7542608	160	19	83074	1.809	0.035228	OLFML1
ENSG00000160908	7	99074142	99107947	41	10	83151	1.8089	0.035233	ZNF394
ENSG00000123595	X	13697244	13738625	39	7	83111	1.8088	0.035238	RAB9A
ENSG00000134198	1	115580632	115642121	155	23	83037	1.8075	0.035344	TSPAN2
ENSG00000144134	2	114374806	114410973	45	7	82964	1.807	0.035381	RABL2A
ENSG00000052850	11	44271994	44341716	149	26	83078	1.8065	0.03542	ALX4
ENSG00000115947	2	148677968	148789147	158	11	83215	1.8064	0.035429	ORC4
ENSG00000247121	5	96139731	96281513	482	27	83188	1.8063	0.035439	CTD-2260A17.2
ENSG00000116005	2	70474518	70518323	76	4	83168	1.806	0.035459	PCYOX1
ENSG00000145604	5	36142091	36194421	123	18	83141	1.8044	0.035581	SKP2
ENSG00000184434	9	26983134	27015691	75	14	83152	1.8044	0.035585	LRRC19
ENSG00000214787	11	59958726	60020561	180	16	83032	1.8034	0.035661	MS4A4E
ENSG00000178814	8	145096167	145128735	32	5	83209	1.8016	0.035801	OPLAH
ENSG00000185909	3	49199044	49223917	34	6	83173	1.8016	0.035804	KLHDC8B
ENSG00000154237	15	101449420	101620317	448	37	83068	1.8013	0.035829	LRRK1
ENSG00000173641	1	16330523	16356089	128	13	83168	1.801	0.035851	HSPB7
ENSG00000174607	4	115509611	115609380	172	20	83127	1.799	0.036012	UGT8
ENSG00000157330	1	12796163	12833847	109	10	83117	1.7972	0.036149	C1orf158
ENSG00000171174	2	27994231	28123965	190	12	83190	1.7972	0.036151	RBKS
ENSG00000181767	11	55862519	55883457	157	6	83248	1.7972	0.036152	OR8H2
ENSG00000145826	5	135247968	135300723	224	16	83210	1.7959	0.036257	LECT2
ENSG00000088992	12	117466728	117547284	161	19	83048	1.7956	0.036279	TESC
ENSG00000042429	11	93507393	93557861	86	7	83192	1.7956	0.036282	MED17
ENSG00000145029	3	49450379	49476759	46	8	83228	1.7952	0.036314	NICN1
ENSG00000139233	12	66506842	66534548	49	7	83254	1.7934	0.036456	LLPH
ENSG00000166788	11	18081482	18137638	135	9	83123	1.7912	0.03663	SAAL1
ENSG00000212768	15	35260552	35282268	44	8	83108	1.7906	0.036676	AC114546.1
ENSG00000129038	15	74208330	74254478	141	24	83115	1.7898	0.036747	LOXL1
ENSG00000130876	19	33689570	33726756	70	15	83113	1.7891	0.036801	SLC7A10
ENSG00000225399	3	49287518	49308744	20	5	83244	1.7885	0.036846	RP11-3B7.1
ENSG00000138175	10	104423488	104484164	47	12	83113	1.7882	0.03687	ARL3
ENSG00000183760	19	39564553	39612133	132	11	83051	1.7877	0.036913	PAPL
ENSG00000184898	2	152094454	152128393	66	8	83098	1.7876	0.03692	RBM43
ENSG00000134884	13	107184021	107230512	36	10	82954	1.7871	0.036957	ARGLU1
ENSG00000172209	7	107100463	107126098	36	6	83230	1.7865	0.037005	GPR22
ENSG00000179294	17	36817961	36841187	32	7	83062	1.7858	0.037062	C17orf96
ENSG00000182700	5	139495521	139518391	11	5	83216	1.7855	0.037093	IGIP
ENSG00000170921	17	61076917	61515060	583	22	83116	1.7848	0.037147	TANC2
ENSG00000131808	11	30242563	30266808	47	4	83249	1.7847	0.037153	FSHB
ENSG00000213413	7	99805864	99829113	66	6	83054	1.7839	0.037218	PVRIG
ENSG00000139746	13	79875962	79990612	286	8	83168	1.7832	0.037279	RBM26
ENSG00000110497	11	46407964	46625675	180	18	83133	1.7829	0.037299	AMBRA1
ENSG00000162426	1	8367886	8414227	72	14	82958	1.7805	0.0375	SLC45A1
ENSG00000181135	8	144756622	144806068	117	19	83104	1.7798	0.037555	ZNF707
ENSG00000206538	3	86977119	87050269	61	13	83080	1.7794	0.037586	VGLL3
ENSG00000185215	14	103579779	103613776	52	8	83049	1.7778	0.037721	TNFAIP2
ENSG00000171478	X	47980039	48001995	9	1	83168	1.7777	0.037728	SPACA5B
ENSG00000145050	3	51412478	51436828	24	6	83146	1.7775	0.037747	MANF
ENSG00000188042	2	235391685	235415697	56	16	83074	1.7767	0.03781	ARL4C
ENSG00000146411	6	134299835	134383774	133	21	83142	1.7766	0.037819	SLC2A12
ENSG00000163634	3	63809546	63859579	61	13	83072	1.7755	0.037907	THOC7
ENSG00000172487	11	56117691	56138764	84	10	83282	1.7755	0.037909	OR8J1
ENSG00000131183	5	176796236	176835849	40	7	83091	1.7754	0.03792	SLC34A1
ENSG00000172154	11	55850753	55871762	151	6	83223	1.7753	0.037922	OR8I2
ENSG00000053524	3	182885831	183156566	519	44	83069	1.7749	0.03796	MCF2L2
ENSG00000169410	15	75749462	75881630	170	14	83106	1.7741	0.038024	PTPN9
ENSG00000008405	12	107375142	107497607	262	14	83197	1.7737	0.038054	CRY1
ENSG00000255012	11	56370031	56390978	60	10	83261	1.773	0.038114	OR5M1
ENSG00000140090	14	92778925	92972596	556	48	83077	1.7723	0.038173	SLC24A4
ENSG00000124160	20	44679624	44728591	95	12	83137	1.7723	0.038176	NCOA5
ENSG00000173992	11	66350292	66383490	33	9	83168	1.7682	0.038515	CCS
ENSG00000232671	1	151242500	151264405	17	3	83119	1.7682	0.038517	RP11-126K1.2
ENSG00000173227	11	66764249	66828334	46	16	83000	1.7673	0.038586	SYT12
ENSG00000150261	11	56103421	56124507	73	9	83284	1.7673	0.03859	OR8K1
ENSG00000180720	11	46396640	46418107	15	6	82980	1.7673	0.038592	CHRM4
ENSG00000060709	12	130870682	131210826	954	119	83073	1.7663	0.038674	RIMBP2
ENSG00000174175	1	169548087	169609431	158	24	83134	1.7655	0.038739	SELP
ENSG00000142453	19	10972189	11043453	100	12	83172	1.7646	0.038814	CARM1
ENSG00000164342	4	186980306	187019223	76	16	83107	1.7643	0.038839	TLR3
ENSG00000204869	19	46533006	46590376	163	13	83143	1.7642	0.03885	IGFL4
ENSG00000131951	14	60376431	60540277	298	11	83184	1.7619	0.039044	LRRC9
ENSG00000173917	17	46608256	46633441	53	8	83165	1.7615	0.039075	HOXB2
ENSG00000187238	1	152576287	152596574	47	4	82857	1.7613	0.039097	LCE3B
ENSG00000172000	19	2857333	2888515	60	10	82921	1.761	0.039118	ZNF556
ENSG00000164418	6	101836664	102527958	1736	110	83101	1.7607	0.039145	GRIK2
ENSG00000041880	3	51966361	51992883	16	9	83071	1.7595	0.039249	PARP3
ENSG00000214819	17	20473037	20494224	2	1	83278	1.7585	0.03933	CDRT15L2
ENSG00000175455	3	123606152	123690564	107	12	83031	1.757	0.039458	CCDC14
ENSG00000124593	6	41738087	41767879	54	11	83135	1.7567	0.039483	PRICKLE4
ENSG00000175213	11	46712368	46737462	33	6	83146	1.7562	0.039525	ZNF408
ENSG00000126231	13	113802968	113836694	51	4	83074	1.755	0.039627	PROZ
ENSG00000155115	6	111269763	111299093	148	8	83266	1.7548	0.039645	GTF3C6
ENSG00000184361	17	43321760	43349479	42	9	83025	1.7548	0.039647	SPATA32
ENSG00000167311	11	3649733	3673546	35	6	83005	1.7543	0.039689	ART5
ENSG00000186047	13	51275144	51428075	289	26	83052	1.7536	0.039752	DLEU7
ENSG00000125089	4	8173799	8253530	144	28	83056	1.7528	0.039818	SH3TC1
ENSG00000008282	7	105720949	105763022	86	17	83043	1.7526	0.039836	SYPL1
ENSG00000181409	17	79081095	79149877	150	29	83039	1.7521	0.039882	AATK
ENSG00000104142	15	41176628	41206173	44	4	83207	1.7509	0.039986	VPS18
ENSG00000139832	13	111165417	111224080	163	22	83038	1.7505	0.040012	RAB20
ENSG00000123562	X	102920424	102953086	32	7	82994	1.7498	0.040077	MORF4L2
ENSG00000141622	18	43896772	44053103	266	35	83075	1.7492	0.04013	RNF165
ENSG00000064666	19	1016298	1049068	140	28	83082	1.749	0.040149	CNN2
ENSG00000119508	9	102574137	102639173	55	13	83173	1.749	0.04015	NR4A3
ENSG00000186907	11	57218022	57255007	25	7	83185	1.7489	0.04015	RTN4RL2
ENSG00000186136	12	11328599	11349543	92	8	83177	1.747	0.040318	TAS2R42
ENSG00000106328	7	127221463	127252198	69	11	83176	1.7468	0.040332	FSCN3
ENSG00000128218	22	24084930	24106655	29	7	83111	1.7465	0.040359	VPREB3
ENSG00000135722	16	67183834	67208473	10	5	83102	1.7462	0.040386	FBXL8
ENSG00000117682	1	26748773	26807785	87	14	83117	1.7456	0.040444	DHDDS
ENSG00000122386	16	3152561	3180518	38	5	82991	1.7455	0.040451	ZNF205
ENSG00000087842	X	15392921	15521687	103	17	83015	1.7453	0.040469	PIR
ENSG00000130957	9	97311002	97366075	216	22	82955	1.7446	0.04053	FBP2
ENSG00000138617	15	65516798	65602956	184	16	83046	1.7441	0.040567	PARP16
ENSG00000141854	19	14173348	14195874	31	4	83062	1.744	0.040577	hsa-mir-1199
ENSG00000062598	20	44984688	45071704	83	7	83066	1.7438	0.040596	ELMO2
ENSG00000166145	15	41126216	41160405	56	7	83168	1.7438	0.0406	SPINT1
ENSG00000244405	3	185754097	185838107	124	15	83091	1.7426	0.0407	ETV5
ENSG00000144635	3	32557463	32622366	134	19	83119	1.7413	0.040814	DYNC1LI1
ENSG00000230610	1	38282232	38303886	44	10	83214	1.7408	0.040861	AL929472.1
ENSG00000157601	21	42782231	42841141	201	19	83036	1.7404	0.040899	MX1
ENSG00000168703	20	43742066	43763106	66	8	83122	1.7397	0.040956	WFDC12
ENSG00000196228	2	108853651	108891807	117	15	83116	1.7391	0.041005	SULT1C3
ENSG00000100249	22	29444660	29467832	50	10	83073	1.7391	0.04101	C22orf31
ENSG00000132305	2	86361055	86432893	190	9	83232	1.737	0.041195	IMMT
ENSG00000183943	X	3512411	3641649	157	27	83074	1.7365	0.041241	PRKX
ENSG00000085511	6	161402759	161548417	278	19	83081	1.7364	0.041245	MAP3K4
ENSG00000205138	19	36476090	36497220	29	7	83132	1.7364	0.041246	SDHAF1
ENSG00000255872	9	37578410	38078684	1185	51	83140	1.7358	0.041297	RP11-613M10.9
ENSG00000228144	12	66507697	66573765	130	10	83215	1.7358	0.041299	TMBIM4
ENSG00000155957	12	66507709	66573852	130	10	83215	1.7358	0.041299	TMBIM4
ENSG00000242247	22	43182508	43264112	260	12	83193	1.7358	0.041299	ARFGAP3
ENSG00000196632	X	54209256	54395075	50	9	83108	1.7357	0.041308	WNK3
ENSG00000166257	11	123489895	123535952	129	13	83052	1.7357	0.041311	SCN3B
ENSG00000176853	8	124770696	124837692	147	16	83079	1.7352	0.041357	FAM91A1
ENSG00000177990	12	63942693	64072719	493	24	83138	1.7343	0.041435	DPY19L2
ENSG00000213463	14	70828148	70893778	223	20	83162	1.7333	0.041523	SYNJ2BP
ENSG00000218819	2	21336789	21376144	62	9	83164	1.7319	0.041649	TDRD15
ENSG00000149554	11	125485036	125556150	155	15	83216	1.7314	0.041686	CHEK1
ENSG00000109133	4	41927137	41972589	141	9	83234	1.7314	0.041693	TMEM33
ENSG00000248919	7	99007372	99073820	128	12	83243	1.729	0.041906	ATP5J2-PTCD1
ENSG00000197579	9	32530542	32562551	47	8	83039	1.7287	0.041935	TOPORS
ENSG00000212999	8	93885865	93908013	25	8	83140	1.7275	0.042035	AC117834.1
ENSG00000187676	13	31764073	31916413	281	20	83102	1.7275	0.042035	B3GALTL
ENSG00000165118	9	86543226	86581901	68	11	83170	1.7274	0.042048	C9orf64
ENSG00000084636	1	32107848	32179920	91	16	82997	1.7266	0.042121	COL16A1
ENSG00000163590	3	160463390	160806695	694	32	83151	1.7258	0.04219	PPM1L
ENSG00000165617	14	59090685	59125039	80	14	83055	1.725	0.042266	DACT1
ENSG00000205442	9	24532950	24555944	49	2	83230	1.7245	0.042305	IZUMO3
ENSG00000105989	7	116906685	116973343	103	23	82986	1.7236	0.042387	WNT2
ENSG00000118508	6	146854829	146886101	35	6	82994	1.723	0.042448	RAB32
ENSG00000187170	1	152670636	152691967	39	4	83187	1.7226	0.04248	LCE4A
ENSG00000172824	16	67012492	67053661	30	6	83167	1.7225	0.04249	CES4A
ENSG00000257019	9	107356924	107377951	130	7	83236	1.7223	0.042506	OR13C2
ENSG00000131941	19	33459499	33565794	290	27	83007	1.7222	0.042515	RHPN2
ENSG00000213047	1	197463878	197754826	337	14	83076	1.7213	0.042595	DENND1B
ENSG00000110446	11	60694556	60730002	99	14	83096	1.7202	0.042703	SLC15A3
ENSG00000180979	15	42824720	42851000	36	7	83177	1.7197	0.042741	LRRC57
ENSG00000110958	12	57047127	57092159	87	11	83213	1.7197	0.042746	PTGES3
ENSG00000063322	19	39871943	39901277	44	9	83155	1.7195	0.042764	MED29
ENSG00000171161	1	249122409	249153716	38	6	83035	1.719	0.042809	ZNF672
ENSG00000114779	3	51992526	52027425	18	8	83084	1.718	0.042894	ABHD14B
ENSG00000106541	7	16821435	16883057	276	23	82979	1.718	0.0429	AGR2
ENSG00000169704	3	128769610	128791249	19	3	83223	1.7178	0.042913	GP9
ENSG00000072756	3	3158600	3202563	157	21	83134	1.7178	0.042919	TRNT1
ENSG00000012211	X	49021151	49052845	11	5	83076	1.7176	0.042932	PRICKLE3
ENSG00000143373	1	151244094	151274656	22	3	83136	1.7171	0.042977	ZNF687
ENSG00000261796	3	128796418	128889879	82	8	83228	1.717	0.042988	ISY1-RAB43
ENSG00000181761	11	55879849	55900787	145	5	83252	1.7157	0.043112	OR8H3
ENSG00000131828	X	19352011	19389823	67	2	83260	1.7149	0.04318	PDHA1
ENSG00000184517	16	75172390	75216134	123	11	83119	1.7148	0.04319	ZFP1
ENSG00000015171	10	170405	310577	202	19	83123	1.7127	0.043385	ZMYND11
ENSG00000112592	6	170853390	170891958	72	9	83222	1.7125	0.043403	TBP
ENSG00000166391	11	75418864	75454003	67	11	83095	1.7119	0.043455	MOGAT2
ENSG00000114978	2	74369655	74416025	84	6	83170	1.7116	0.043489	MOB1A
ENSG00000102189	12	93154413	93333107	335	16	83194	1.7115	0.043491	EEA1
ENSG00000157881	1	2429972	2468039	49	6	83113	1.7099	0.043641	PANK4
ENSG00000129167	11	18029111	18073973	55	5	83037	1.7097	0.043658	TPH1
ENSG00000129292	8	133777618	133871052	169	12	83152	1.7087	0.04375	PHF20L1
ENSG00000141499	17	7579389	7616820	71	10	83176	1.7079	0.04383	WRAP53
ENSG00000105640	19	17960685	17984962	73	9	83139	1.7074	0.043871	RPL18A
ENSG00000140365	15	75618232	75644268	41	10	83072	1.7072	0.043894	COMMD4
ENSG00000102245	X	135720352	135752549	25	4	83003	1.7071	0.0439	CD40LG
ENSG00000054654	14	64309683	64703165	864	44	83145	1.7071	0.043905	SYNE2
ENSG00000122145	X	79260255	79297268	63	7	83173	1.7061	0.043999	TBX22
ENSG00000221968	11	61630991	61669523	53	9	83014	1.7052	0.04408	FADS3
ENSG00000180909	11	6163006	6183818	37	8	82977	1.7044	0.044158	OR52B1P
ENSG00000255800	9	107350650	107371788	116	6	83237	1.7042	0.044167	OR13C5
ENSG00000138378	2	191884302	192026322	188	24	83082	1.7035	0.044241	STAT4
ENSG00000112237	6	99980256	100026849	135	14	83174	1.7031	0.044275	CCNC
ENSG00000106246	7	99004362	99073787	134	13	83239	1.702	0.044374	PTCD1
ENSG00000157911	1	2326236	2355236	50	12	83105	1.7015	0.044422	PEX10
ENSG00000182791	11	66347640	66370554	22	8	83164	1.7013	0.044443	CCDC87
ENSG00000165916	11	47430320	47457993	75	8	83199	1.7012	0.044456	PSMC3
ENSG00000164893	8	87216281	87343375	335	24	83102	1.7007	0.044504	SLC7A13
ENSG00000167968	16	2275817	2298712	24	5	82989	1.6992	0.044636	DNASE1L2
ENSG00000177971	15	75921426	75951047	25	6	82875	1.6992	0.044642	IMP3
ENSG00000203786	1	152720506	152744529	49	4	83136	1.6984	0.044721	KPRP
ENSG00000117016	1	41076351	41141329	138	20	83115	1.6982	0.044734	RIMS3
ENSG00000172780	3	128796412	128851644	52	6	83242	1.6975	0.044799	RAB43
ENSG00000008018	6	170834205	170872429	70	8	83211	1.6975	0.0448	PSMB1
ENSG00000214736	6	41745400	41767636	45	9	83172	1.6973	0.044821	TOMM6
ENSG00000160844	7	99788283	99879855	138	13	83059	1.6972	0.044825	GATS
ENSG00000205930	21	34134411	34276043	301	23	83028	1.6972	0.04483	C21orf49
ENSG00000105370	19	51873163	51901214	68	8	82991	1.6967	0.044877	LIM2
ENSG00000166068	15	38534527	38659450	349	10	83183	1.6963	0.044913	SPRED1
ENSG00000092529	15	42630301	42714516	216	10	83203	1.6963	0.044917	CAPN3
ENSG00000196139	10	5067546	5159878	421	37	83148	1.6958	0.044965	AKR1C3
ENSG00000066923	7	99765186	99829111	108	9	83082	1.6952	0.045018	STAG3
ENSG00000160868	7	99344604	99391888	37	7	83224	1.6949	0.045046	CYP3A4
ENSG00000175121	20	43728093	43753813	78	11	83109	1.6946	0.04508	WFDC5
ENSG00000258986	14	104931015	105081984	411	34	83074	1.6936	0.045168	TMEM179
ENSG00000204711	9	72425709	72531148	209	26	83057	1.6912	0.045396	C9orf135
ENSG00000088882	20	2764715	2791283	58	13	83075	1.6912	0.045401	CPXM1
ENSG00000014641	2	63805743	63844331	62	9	83098	1.6912	0.045403	MDH1
ENSG00000110107	11	60648202	60684060	59	7	83207	1.6909	0.045427	PRPF19
ENSG00000197233	9	125263081	125284022	36	11	83198	1.6907	0.045446	OR1J2
ENSG00000085265	9	137791431	137819809	62	9	83091	1.6906	0.045455	FCN1
ENSG00000178568	2	212230446	213413565	3103	168	83051	1.6904	0.045472	ERBB4
ENSG00000250565	2	46707889	46779696	170	26	83098	1.6898	0.045529	ATP6V1E2
ENSG00000243147	2	27984584	28220954	333	15	83199	1.6891	0.045601	MRPL33
ENSG00000104760	8	17711889	17777874	394	18	83147	1.6891	0.045603	FGL1
ENSG00000136297	7	4935620	5008844	156	21	82989	1.689	0.045609	MMD2
ENSG00000125812	20	23332787	23363700	97	10	83251	1.6889	0.045624	GZF1
ENSG00000115998	2	70367012	70485747	207	13	83154	1.6881	0.045694	C2orf42
ENSG00000138442	2	203729505	203889521	297	13	83226	1.6872	0.045786	WDR12
ENSG00000182521	14	55870259	55933444	176	13	83061	1.6871	0.045791	TBPL2
ENSG00000157593	6	44211833	44235291	49	13	83113	1.6867	0.045829	SLC35B2
ENSG00000163632	3	63795038	63844312	57	12	83110	1.6863	0.04587	C3orf49
ENSG00000150627	4	176976985	177113978	409	20	83065	1.686	0.045901	WDR17
ENSG00000180440	13	37238049	37281976	48	14	83063	1.6859	0.045904	SERTM1
ENSG00000166126	14	103378993	103409933	44	13	83035	1.6855	0.045944	AMN
ENSG00000197535	15	52589480	52831247	587	15	83163	1.685	0.045992	MYO5A
ENSG00000176540	11	48377037	48398017	28	5	83257	1.6841	0.046078	OR4C5
ENSG00000104833	19	6484330	6512859	22	8	83080	1.6839	0.046101	TUBB4A
ENSG00000240682	3	128836258	128890136	44	5	83218	1.6835	0.046141	ISY1
ENSG00000072501	X	53391070	53459677	15	4	83020	1.6834	0.046145	SMC1A
ENSG00000126550	4	70906119	70934562	85	13	83129	1.6832	0.046172	HTN1
ENSG00000145743	5	107184736	107727799	869	37	83043	1.6827	0.046221	FBXL17
ENSG00000242019	19	55225984	55258003	15	5	83153	1.6826	0.04623	KIR3DL3
ENSG00000149179	11	46948240	47195936	308	17	83151	1.6808	0.046397	C11orf49
ENSG00000175137	1	249094648	249130832	54	5	83004	1.6805	0.046428	SH3BP5L
ENSG00000132003	19	13896274	13953044	52	7	83048	1.6798	0.046495	ZSWIM4
ENSG00000180210	11	46730730	46771056	72	11	83130	1.6791	0.046567	F2
ENSG00000143153	1	169064935	169111960	133	19	83035	1.6788	0.0466	ATP1B1
ENSG00000140044	14	75884419	75950814	117	25	83101	1.6786	0.046618	JDP2
ENSG00000178752	2	239057623	239087541	65	15	83059	1.6779	0.046686	FAM132B
ENSG00000165264	9	32542997	32583160	51	8	83086	1.6778	0.046695	NDUFB6
ENSG00000136839	9	107369529	107390485	91	6	83222	1.6776	0.04671	OR13C9
ENSG00000170558	18	25520930	25767410	358	38	83083	1.6775	0.046723	CDH2
ENSG00000141401	18	11971024	12040876	292	29	83047	1.6765	0.046816	IMPA2
ENSG00000165071	8	133687253	133782958	258	16	83070	1.6762	0.046847	TMEM71
ENSG00000169230	5	176720775	176743960	43	12	83065	1.6762	0.046854	PRELID1
ENSG00000133083	13	36335478	36715443	970	84	83102	1.6756	0.046909	DCLK1
ENSG00000106484	7	130116012	130156133	85	11	83122	1.675	0.046966	MEST
ENSG00000104047	15	49903177	49947333	121	8	83242	1.6746	0.047003	DTWD1
ENSG00000172331	7	134321560	134374565	161	9	83171	1.6742	0.047049	BPGM
ENSG00000185842	1	225073964	225596996	1533	27	83209	1.6741	0.047058	DNAH14
ENSG00000117691	1	212596229	212629714	83	13	83119	1.674	0.047067	NENF
ENSG00000047056	10	1085478	1188237	242	28	83080	1.6735	0.047116	WDR37
ENSG00000110243	11	116650083	116673136	46	12	83164	1.6734	0.047119	APOA5
ENSG00000110108	11	60671346	60700915	59	7	83214	1.673	0.047161	TMEM109
ENSG00000138443	2	204182942	204322446	183	23	83164	1.6727	0.047191	ABI2
ENSG00000163806	2	28995383	29083477	135	12	83175	1.6723	0.047229	SPDYA
ENSG00000141568	17	80467589	80612538	432	53	83116	1.6709	0.047372	FOXK2
ENSG00000112695	6	75937391	75970039	53	5	83215	1.6706	0.047401	COX7A2
ENSG00000135124	12	121637660	121681909	146	16	83205	1.6705	0.047411	P2RX4
ENSG00000137261	6	24534332	24656383	354	43	83077	1.67	0.047457	KIAA0319
ENSG00000137814	15	42831008	42872192	59	8	83208	1.67	0.047464	HAUS2
ENSG00000214309	7	99714317	99736118	22	6	83164	1.67	0.047465	MBLAC1
ENSG00000119946	10	101078856	101164087	148	22	83036	1.6696	0.047497	CNNM1
ENSG00000158864	1	161156894	161194185	65	16	83175	1.6689	0.047569	NDUFS2
ENSG00000168090	7	99676577	99699823	38	6	83235	1.6686	0.047597	COPS6
ENSG00000105767	19	44116520	44153991	66	11	83151	1.6682	0.047635	CADM4
ENSG00000137055	9	26894081	26957461	210	18	83207	1.6671	0.047751	PLAA
ENSG00000069535	X	43615858	43751693	48	19	83054	1.6668	0.047777	MAOB
ENSG00000119953	10	112040488	112074709	76	12	83148	1.6657	0.047884	SMNDC1
ENSG00000156486	8	99429250	99455076	31	8	83034	1.6653	0.047922	KCNS2
ENSG00000174946	3	150905619	150930988	67	10	83246	1.6644	0.048012	GPR171
ENSG00000132000	19	14032000	14074204	13	6	83007	1.6633	0.04813	PODNL1
ENSG00000124140	20	44640356	44698784	136	14	83123	1.6628	0.048172	SLC12A5
ENSG00000082213	5	31522373	31565165	124	20	83043	1.6618	0.048279	C5orf22
ENSG00000185467	7	98761197	98815129	235	13	83162	1.661	0.048353	KPNA7
ENSG00000169989	4	153680506	153710916	68	10	83162	1.6608	0.048375	TIGD4
ENSG00000125814	20	23345159	23412125	210	15	83237	1.6601	0.048448	NAPB
ENSG00000162526	1	32807122	32839913	12	7	82989	1.6596	0.048502	TSSK3
ENSG00000178026	22	24971588	24999175	45	5	83145	1.6593	0.048526	FAM211B
ENSG00000148925	11	13399548	13494844	201	12	83137	1.659	0.048553	BTBD10
ENSG00000160349	9	138403284	138428378	74	12	83091	1.6575	0.048708	LCN1
ENSG00000121764	1	32073287	32108119	54	5	83165	1.6572	0.048738	HCRTR1
ENSG00000080644	15	78875394	78923637	107	10	83230	1.656	0.048866	CHRNA3
ENSG00000235034	19	51142702	51172567	58	14	83047	1.6557	0.048887	C19orf81
ENSG00000240386	1	152738848	152759445	52	5	83041	1.6552	0.04894	LCE1F
ENSG00000037474	5	6589352	6643404	235	22	83111	1.655	0.048962	NSUN2
ENSG00000171163	1	249134205	249163343	31	4	83151	1.6548	0.048985	ZNF692
ENSG00000157916	1	2313267	2346883	64	16	83138	1.6547	0.04899	RER1
ENSG00000166275	10	104603980	104634718	70	10	83228	1.6547	0.048993	C10orf32
ENSG00000217455	7	3169868	3224287	152	25	82963	1.6541	0.049052	AC091801.1
ENSG00000256870	12	101539271	101614185	203	20	83110	1.6536	0.049107	SLC5A8
ENSG00000198830	1	26788941	26812463	41	9	83167	1.6535	0.049116	HMGN2
ENSG00000114026	3	9781628	9839903	94	16	83014	1.6527	0.049194	OGG1
ENSG00000125522	20	62727173	62748524	59	8	83115	1.6524	0.049223	NPBWR2
ENSG00000177169	12	132369196	132417712	82	9	82955	1.6515	0.049314	ULK1
ENSG00000189332	11	18220685	18246109	81	6	83168	1.6509	0.049381	RP11-113D6.10
ENSG00000143324	1	180591140	180869387	446	26	83126	1.6505	0.049416	XPR1
ENSG00000129691	8	37952760	38011594	30	4	83194	1.6504	0.049435	ASH2L
ENSG00000155561	7	135232667	135343505	427	17	83220	1.65	0.049471	NUP205
ENSG00000160209	21	45128975	45192188	92	18	83069	1.6499	0.049487	PDXK
ENSG00000184497	13	114452216	114524926	162	16	82985	1.6497	0.0495	TMEM255B
ENSG00000198732	14	70310848	70509083	449	63	83067	1.6493	0.049545	SMOC1
ENSG00000125510	20	62701526	62741996	76	13	83081	1.6492	0.049548	OPRL1
ENSG00000187730	1	1940780	1972192	39	6	83046	1.6492	0.049551	GABRD
ENSG00000137871	15	56912379	57220769	506	21	83088	1.6484	0.049631	ZNF280D
ENSG00000174695	5	82338665	82383682	96	8	83184	1.6484	0.04964	TMEM167A
ENSG00000179837	3	51418731	51445330	30	6	83212	1.6478	0.049697	RBM15B
ENSG00000158423	X	53439639	53468059	13	2	83130	1.6478	0.049699	RIBC1
ENSG00000153933	17	54901460	54956036	103	7	83172	1.6466	0.049821	DGKE
ENSG00000168333	8	49956870	49998649	80	10	83093	1.646	0.049878	C8orf22
ENSG00000187955	8	121062019	121394275	647	49	83144	1.6457	0.049913	COL14A1
ENSG00000181785	11	55787895	55808869	171	7	83249	1.6442	0.050062	OR5AS1
ENSG00000121940	1	109462130	109516111	142	20	83114	1.6438	0.050107	CLCC1
ENSG00000168924	4	1803206	1867974	36	16	83050	1.6438	0.050113	LETM1
ENSG00000139597	13	32964861	33012315	72	14	83173	1.6437	0.050115	N4BP2L1
ENSG00000078081	3	182830001	182891627	202	19	83166	1.6435	0.050141	LAMP3
ENSG00000102309	X	71391203	71532776	154	13	83198	1.6434	0.050155	PIN4
ENSG00000144644	3	30757692	30946257	415	36	83074	1.6432	0.050169	GADL1
ENSG00000269215	5	39095358	39117350	36	7	83045	1.6427	0.050222	AC008964.1
ENSG00000177485	X	119374607	119402253	19	5	83193	1.6421	0.050284	ZBTB33
ENSG00000268662	1	186354123	186375908	40	10	83190	1.6417	0.050331	AL596220.1
ENSG00000158748	1	19981780	20016055	99	11	83116	1.6412	0.050375	HTR6
ENSG00000035141	2	70513107	70539222	37	3	83016	1.6392	0.050585	FAM136A
ENSG00000149743	11	63981271	64003726	37	10	83177	1.6387	0.050642	TRPT1
ENSG00000011143	17	56272803	56306966	49	11	83193	1.638	0.050709	MKS1
ENSG00000111605	12	69623317	69678138	99	11	83066	1.6379	0.050721	CPSF6
ENSG00000112697	6	75952640	76004684	81	8	83208	1.6374	0.050769	TMEM30A
ENSG00000119397	9	123827141	123949888	236	17	83175	1.6374	0.050778	CNTRL
ENSG00000196455	3	130387779	130475673	132	3	83215	1.6371	0.050804	PIK3R4
ENSG00000166887	15	42440899	42510514	113	11	83195	1.6363	0.050888	VPS39
ENSG00000184465	6	169847307	170112159	733	30	83199	1.6362	0.050897	WDR27
ENSG00000100031	22	24969718	25034972	55	6	83157	1.6358	0.050941	GGT1
ENSG00000112559	6	41594620	41631984	84	18	83038	1.6342	0.051112	MDFI
ENSG00000262874	19	51881543	51903828	59	6	82990	1.6332	0.051211	C19orf84
ENSG00000062282	11	75460557	75522579	68	6	82980	1.6324	0.0513	DGAT2
ENSG00000073734	2	169769448	169897832	296	26	83183	1.6309	0.051452	ABCB11
ENSG00000214212	19	10937251	10990466	63	11	83064	1.63	0.051547	C19orf38
ENSG00000241043	9	32556787	32578619	28	5	83047	1.63	0.051549	GVQW1
ENSG00000149187	11	47477496	47597121	130	21	83207	1.6295	0.051602	CELF1
ENSG00000197136	11	65373244	65414910	37	10	83081	1.6294	0.051619	PCNXL3
ENSG00000147124	X	47295278	47352345	67	10	83109	1.6291	0.051643	ZNF41
ENSG00000172381	11	57788402	57809403	86	10	83144	1.6287	0.051691	OR6Q1
ENSG00000188095	15	90293822	90331982	133	7	82964	1.628	0.051758	MESP2
ENSG00000143621	1	153624512	153653524	41	6	83172	1.6274	0.051828	ILF2
ENSG00000233608	2	239746673	239805893	39	11	83085	1.6267	0.051902	TWIST2
ENSG00000134910	11	125451607	125505110	175	12	83227	1.6263	0.051938	STT3A
ENSG00000175779	15	38978799	39002239	70	11	83097	1.6262	0.051958	C15orf53
ENSG00000198792	22	38605298	38679040	124	18	83115	1.6262	0.051958	TMEM184B
ENSG00000179934	3	39361197	39385171	63	12	83085	1.6255	0.052029	CCR8
ENSG00000169223	5	176748563	176788853	25	8	83106	1.625	0.052078	LMAN2
ENSG00000102007	X	49018273	49041588	8	4	83027	1.625	0.052079	PLP2
ENSG00000213949	5	52073730	52265040	503	54	83100	1.6249	0.052089	ITGA1
ENSG00000147604	8	74192506	74218024	67	9	83133	1.6246	0.052121	RPL7
ENSG00000162594	1	67622083	67735662	229	28	83036	1.6237	0.052225	IL23R
ENSG00000114767	3	51957446	51985957	16	8	83116	1.6235	0.052243	RRP9
ENSG00000182909	19	54962981	54984894	45	8	83170	1.6233	0.052258	LENG9
ENSG00000106436	7	101246605	101282576	104	18	83124	1.6219	0.052416	MYL10
ENSG00000118271	18	29161689	29188974	42	6	83127	1.6202	0.052591	TTR
ENSG00000148444	10	22594903	22619235	6	3	83098	1.6199	0.052625	COMMD3
ENSG00000188032	19	14182431	14206687	21	8	83053	1.6197	0.052653	C19orf67
ENSG00000152620	5	36182694	36252381	130	12	83221	1.6189	0.05273	NADK2
ENSG00000154079	6	71266620	71309272	119	5	83076	1.6184	0.052788	C6orf57
ENSG00000174942	11	56174734	56195708	96	11	83146	1.618	0.052833	OR5R1
ENSG00000127954	7	87895744	87946206	72	7	83152	1.6162	0.053024	STEAP4
ENSG00000187189	6	116561151	116585261	63	9	83160	1.615	0.053155	TSPYL4
ENSG00000182132	5	169770491	170173636	805	106	83083	1.6148	0.053179	KCNIP1
ENSG00000165637	10	76959912	77001206	89	15	83110	1.6142	0.053247	VDAC2
ENSG00000163098	19	53782856	53804875	74	13	83085	1.6138	0.053287	BIRC8
ENSG00000162975	2	11042063	11064350	54	13	83137	1.6137	0.053295	KCNF1
ENSG00000159256	21	37682487	37768446	244	11	83181	1.6128	0.053394	MORC3
ENSG00000184571	22	25105001	25180687	199	22	83016	1.6122	0.053464	PIWIL3
ENSG00000011347	11	61272785	61358620	97	10	83185	1.6121	0.053466	SYT7
ENSG00000174015	13	46266446	46298694	64	11	83107	1.6121	0.053468	SPERT
ENSG00000072506	X	53448206	53471320	12	2	83138	1.6121	0.053468	HSD17B10
ENSG00000164124	4	159112756	159186563	82	13	83180	1.6116	0.053522	TMEM144
ENSG00000075643	18	33757482	33862120	238	33	83165	1.6115	0.053537	MOCOS
ENSG00000213639	2	28964506	29035806	134	12	83139	1.6108	0.05361	PPP1CB
ENSG00000138380	2	203766937	203861786	174	11	83256	1.6102	0.053677	CARF
ENSG00000152219	11	30334598	30369774	85	10	83144	1.6095	0.053755	ARL14EP
ENSG00000198855	12	108898962	108929614	74	12	83187	1.6085	0.053863	FICD
ENSG00000048471	16	12060594	12678146	2099	114	83045	1.6078	0.053941	SNX29
ENSG00000115548	2	86657770	86729839	156	17	83219	1.6075	0.053973	KDM3A
ENSG00000073614	12	379295	508620	328	14	83223	1.6065	0.054087	KDM5A
ENSG00000183960	3	19179946	19587138	340	46	83060	1.6061	0.054126	KCNH8
ENSG00000228459	X	3179861	3212694	80	7	83234	1.6057	0.054165	CXorf28
ENSG00000135569	6	132899731	132920877	80	13	83028	1.6048	0.054268	TAAR5
ENSG00000006704	7	73858120	74026931	193	25	83036	1.6048	0.054269	GTF2IRD1
ENSG00000166997	7	99707236	99733134	25	6	83178	1.604	0.054352	CNPY4
ENSG00000102468	13	47395685	47481169	217	33	83048	1.6038	0.054382	HTR2A
ENSG00000122507	7	33158856	33655680	1302	49	83108	1.6036	0.054405	BBS9
ENSG00000124313	X	53252058	53360522	60	10	83110	1.6035	0.054414	IQSEC2
ENSG00000185721	22	31785509	31934726	302	21	83118	1.6034	0.054424	DRG1
ENSG00000172817	8	65490320	65721318	404	25	83149	1.6026	0.054508	CYP7B1
ENSG00000136514	3	187076120	187099864	72	14	83070	1.6021	0.054568	RTP4
ENSG00000171643	5	76135826	76227475	122	16	83019	1.6013	0.054657	S100Z
ENSG00000156103	8	89034237	89350254	525	41	83040	1.6005	0.054744	MMP16
ENSG00000135899	2	231022009	231100444	294	20	83161	1.6	0.054797	SP110
ENSG00000166862	22	36949968	37109603	310	39	83079	1.5998	0.054819	CACNG2
ENSG00000205683	14	73076004	73370809	619	61	83087	1.599	0.054915	DPF3
ENSG00000132823	20	42815136	42849431	74	11	83063	1.5984	0.054977	OSER1
ENSG00000020577	14	55023815	55270033	458	83	83099	1.5983	0.054983	SAMD4A
ENSG00000196814	9	129079128	129279320	345	28	82949	1.5982	0.055	MVB12B
ENSG00000112486	6	167515295	167563184	157	21	83104	1.5977	0.055059	CCR6
ENSG00000085365	5	77646339	77786562	320	13	83161	1.5975	0.055072	SCAMP1
ENSG00000033327	11	77916343	78139394	365	6	83150	1.597	0.055132	GAB2
ENSG00000168878	2	85874437	85905864	34	11	83060	1.597	0.055135	SFTPB
ENSG00000160299	21	47734036	47875682	407	24	83202	1.596	0.055248	PCNT
ENSG00000182035	20	37199838	37227106	46	9	83110	1.5945	0.055407	ADIG
ENSG00000183307	22	17587189	17612257	34	9	83093	1.5938	0.055486	CECR6
ENSG00000183340	11	96113153	96250738	237	28	83057	1.5933	0.055543	JRKL
ENSG00000162415	1	45472071	45781881	528	19	83138	1.5929	0.055595	ZSWIM5
ENSG00000198160	1	67380578	67464302	172	13	83233	1.5916	0.055736	MIER1
ENSG00000116863	1	36544476	36569533	23	5	83089	1.5914	0.055759	ADPRHL2
ENSG00000243978	X	109592044	109709562	41	6	83085	1.5914	0.05576	RGAG1
ENSG00000249141	6	167261582	167379612	303	29	83084	1.5907	0.055834	RP11-514O12.4
ENSG00000101210	20	62109366	62140505	106	15	83074	1.5907	0.055836	EEF1A2
ENSG00000240065	6	32801913	32837362	248	29	83283	1.5905	0.055862	PSMB9
ENSG00000169714	3	128878327	128912765	36	7	83251	1.5892	0.056005	CNBP
ENSG00000143553	1	153621130	153644306	31	4	83168	1.5892	0.056008	SNAPIN
ENSG00000132122	1	48751044	48947845	313	26	83073	1.5887	0.056067	SPATA6
ENSG00000104067	15	29981571	30271068	589	44	83136	1.5886	0.05608	TJP1
ENSG00000131116	19	44101371	44134026	48	6	83126	1.5884	0.056103	ZNF428
ENSG00000185742	11	109282846	109309840	13	7	82968	1.5878	0.056162	C11orf87
ENSG00000131171	X	80447442	80564046	66	10	82944	1.5877	0.056177	SH3BGRL
ENSG00000268351	11	69577254	69597718	50	11	83151	1.5873	0.056224	AP001888.1
ENSG00000106086	7	30057020	30180096	243	13	83192	1.5868	0.056285	PLEKHA8
ENSG00000145526	5	19463060	20585982	2233	91	83099	1.5865	0.056315	CDH18
ENSG00000008283	17	61499665	61533739	14	5	83078	1.5856	0.05641	CYB561
ENSG00000125730	19	6667715	6740573	197	27	83163	1.585	0.056487	C3
ENSG00000168264	1	234730015	234755271	49	11	83040	1.5837	0.056636	IRF2BP2
ENSG00000087365	11	65808200	65846779	49	8	82984	1.5836	0.056642	SF3B2
ENSG00000176148	11	33050963	33137489	328	17	83204	1.5835	0.056658	TCP11L1
ENSG00000183662	3	68043359	68604776	1485	80	83073	1.5825	0.056766	FAM19A1
ENSG00000116774	1	114512063	114534876	62	11	83110	1.5824	0.056781	OLFML3
ENSG00000141736	17	37834167	37896679	85	10	83022	1.5823	0.056787	ERBB2
ENSG00000168268	3	52548386	52579070	62	8	83228	1.5822	0.056801	NT5DC2
ENSG00000116151	1	2242692	2333146	208	40	83066	1.581	0.056934	MORN1
ENSG00000187714	10	50808347	50830765	46	11	83130	1.581	0.056942	SLC18A3
ENSG00000179886	8	144670074	144692485	69	9	83175	1.5808	0.056963	TIGD5
ENSG00000140299	15	59941345	59991733	200	9	83157	1.5803	0.057015	BNIP2
ENSG00000110328	11	11282423	11653552	917	132	83027	1.5795	0.057113	GALNT18
ENSG00000104524	8	144676083	144701943	76	13	83146	1.5793	0.057133	PYCRL
ENSG00000168237	3	52311105	52339272	43	8	83208	1.5789	0.057184	GLYCTK
ENSG00000259458	15	62919371	62947490	54	12	83117	1.5778	0.0573	RP11-625H11.1
ENSG00000142686	1	36169476	36195073	32	5	83159	1.5773	0.05736	C1orf216
ENSG00000197706	12	55630982	55652086	47	4	83079	1.5769	0.057404	OR6C74
ENSG00000150628	4	177095789	177126822	82	15	83105	1.5768	0.057416	SPATA4
ENSG00000155906	6	151715989	151783259	205	18	83131	1.5755	0.057572	RMND1
ENSG00000160678	1	153590402	153614513	30	8	82994	1.5739	0.05775	S100A1
ENSG00000100982	20	44553267	44586662	62	12	83221	1.5735	0.057806	PCIF1
ENSG00000123728	X	131327053	131363471	21	6	83162	1.5732	0.057832	RAP2C
ENSG00000004948	7	93043799	93214042	408	32	83127	1.5729	0.05787	CALCR
ENSG00000134072	3	9789026	9821676	49	11	83018	1.5724	0.057924	CAMK1
ENSG00000164951	8	94860035	94948294	172	13	83108	1.5724	0.057929	PDP1
ENSG00000128965	15	41235160	41258710	49	9	82985	1.5721	0.057959	CHAC1
ENSG00000143977	2	70498494	70530903	51	4	83075	1.5716	0.058026	SNRPG
ENSG00000063046	12	53389942	53445993	132	8	83229	1.5714	0.058048	EIF4B
ENSG00000142875	1	84533745	84714181	218	20	83047	1.5713	0.058051	PRKACB
ENSG00000171587	21	41372926	42229065	2256	177	83092	1.5713	0.058054	DSCAM
ENSG00000154065	18	21168890	21252849	96	17	83104	1.5711	0.058082	ANKRD29
ENSG00000187513	1	35248599	35271348	39	9	83086	1.5709	0.058103	GJA4
ENSG00000177034	5	79265584	79297082	56	7	82966	1.5709	0.058105	MTX3
ENSG00000110955	12	57021959	57049798	42	7	83203	1.5687	0.058359	ATP5B
ENSG00000140548	15	90534624	90635438	131	21	83113	1.5681	0.058434	ZNF710
ENSG00000165169	X	37686010	37716890	40	6	83205	1.568	0.058444	DYNLT3
ENSG00000168004	11	63218876	63268666	86	12	83082	1.5673	0.058518	HRASLS5
ENSG00000109132	4	41736099	41760987	63	11	82937	1.5671	0.058551	PHOX2B
ENSG00000164088	3	52269841	52294613	32	6	83224	1.5668	0.058583	PPM1M
ENSG00000106070	7	50647760	50871159	603	29	83061	1.5667	0.058589	GRB10
ENSG00000164091	3	52278437	52332036	80	10	83208	1.5664	0.058622	WDR82
ENSG00000212128	12	11050525	11072161	69	5	83025	1.5659	0.058684	TAS2R13
ENSG00000146909	7	156732417	156775876	217	15	83120	1.5646	0.058844	NOM1
ENSG00000172073	2	88814169	88839102	86	10	83048	1.5635	0.058964	TEX37
ENSG00000164120	4	175401328	175454305	127	22	83026	1.5635	0.05897	HPGD
ENSG00000071205	4	148643214	149003931	578	35	83136	1.5634	0.05898	ARHGAP10
ENSG00000149781	11	63964150	64001354	64	14	83201	1.563	0.059021	FERMT3
ENSG00000102755	13	28864489	29079265	429	39	83093	1.5624	0.0591	FLT1
ENSG00000076108	12	56979380	57040600	62	11	83184	1.5623	0.059107	BAZ2A
ENSG00000111647	12	100412233	100546626	320	22	83230	1.5622	0.059123	UHRF1BP1L
ENSG00000153822	17	68039570	68141749	226	14	83035	1.5613	0.059229	KCNJ16
ENSG00000101470	20	44441853	44472384	83	13	83138	1.5601	0.059366	TNNC2
ENSG00000162664	1	90450671	90511090	83	13	83143	1.5599	0.059389	ZNF326
ENSG00000108417	17	39567005	39590775	64	9	83245	1.5595	0.059437	KRT37
ENSG00000132313	2	86416478	86450917	93	8	83206	1.5589	0.059506	MRPL35
ENSG00000105486	19	48608702	48683860	212	17	83149	1.5588	0.05952	LIG1
ENSG00000115504	2	62890986	63283622	340	30	83008	1.5588	0.059526	EHBP1
ENSG00000141627	18	46560039	46997717	1138	25	83177	1.5586	0.059543	DYM
ENSG00000175356	11	9031071	9169661	262	34	83114	1.5568	0.059755	SCUBE2
ENSG00000248643	11	66374097	66423940	42	9	83215	1.5567	0.059766	RBM14-RBM4
ENSG00000128274	22	43078127	43127304	178	23	83072	1.5564	0.059811	A4GALT
ENSG00000188785	19	57891218	57922786	59	10	83125	1.5564	0.059812	ZNF548
ENSG00000186226	1	152748690	152770902	41	5	83021	1.5561	0.059843	LCE1E
ENSG00000101596	18	2645737	2815015	558	19	83185	1.5548	0.059992	SMCHD1
ENSG00000138942	22	31546168	31613005	142	17	83184	1.5546	0.060022	RNF185
ENSG00000095574	10	124740322	124778333	115	15	83181	1.5546	0.060025	IKZF5
ENSG00000161638	12	54779045	54823244	34	8	83108	1.5544	0.060046	ITGA5
ENSG00000065883	7	39979636	40146733	267	15	83086	1.5542	0.060071	CDK13
ENSG00000177596	13	74977094	75003252	97	17	83040	1.5534	0.060159	AL355390.1
ENSG00000082684	3	122618041	122757452	304	42	83048	1.5533	0.06017	SEMA5B
ENSG00000107959	10	3169920	3225003	281	19	83076	1.553	0.06021	PITRM1
ENSG00000132661	20	23321373	23345414	77	10	83211	1.5529	0.060226	NXT1
ENSG00000138785	4	106593784	106827143	510	13	83206	1.551	0.06045	INTS12
ENSG00000110274	11	117175273	117293984	255	21	83103	1.5506	0.060494	CEP164
ENSG00000058729	5	96486571	96528964	118	18	83174	1.5506	0.060498	RIOK2
ENSG00000145536	5	5130443	5330417	530	66	83103	1.5505	0.060516	ADAMTS16
ENSG00000267168	17	74719060	74744604	9	3	82818	1.5495	0.060627	RP11-318A15.7
ENSG00000161547	17	74720197	74743456	9	3	82818	1.5495	0.060627	SRSF2
ENSG00000100100	22	31667579	31698520	67	11	83199	1.5492	0.060665	PIK3IP1
ENSG00000183715	11	132274871	133412414	2537	223	83087	1.5492	0.060666	OPCML
ENSG00000268656	2	27988851	28019186	30	7	83100	1.5477	0.060844	AC110084.1
ENSG00000006282	17	48610419	48643213	71	12	83160	1.5477	0.060846	SPATA20
ENSG00000174990	16	87911625	87980135	198	26	83044	1.5476	0.060859	CA5A
ENSG00000180638	17	19571601	19632292	111	20	83048	1.5475	0.060866	SLC47A2
ENSG00000067064	10	1075848	1105110	81	14	83064	1.5472	0.060913	IDI1
ENSG00000143155	1	168138171	168179950	88	9	83171	1.5471	0.060917	TIPRL
ENSG00000173898	11	66442719	66506697	43	13	83143	1.5468	0.060957	SPTBN2
ENSG00000219607	6	5075720	5097455	31	7	82983	1.5466	0.060975	PPP1R3G
ENSG00000186272	19	57912531	57943307	54	10	83141	1.5464	0.060998	ZNF17
ENSG00000147117	X	47219982	47283704	63	6	82982	1.5458	0.061077	ZNF157
ENSG00000185133	22	31508717	31540682	80	19	83143	1.5457	0.061089	INPP5J
ENSG00000151623	4	148989913	149375850	674	66	83047	1.5455	0.061109	NR3C2
ENSG00000021300	11	73347223	73383864	104	17	83120	1.5454	0.061126	PLEKHB1
ENSG00000185046	12	99110235	100388432	2244	134	83021	1.5446	0.061218	ANKS1B
ENSG00000186943	9	107321449	107342411	47	6	83169	1.5445	0.061234	OR13C8
ENSG00000092850	1	36539676	36563876	18	3	83079	1.5437	0.061329	TEKT2
ENSG00000104325	8	91003633	91074320	149	12	83127	1.5436	0.061344	DECR1
ENSG00000160870	7	99292660	99342819	82	4	83192	1.542	0.061533	CYP3A7
ENSG00000226763	19	44090769	44128649	55	9	83115	1.5414	0.061616	SRRM5
ENSG00000141665	18	71730588	71825100	281	9	83254	1.541	0.061658	FBXO15
ENSG00000166508	7	99680351	99709563	51	7	83256	1.5408	0.061686	MCM7
ENSG00000143951	2	63338518	64064977	1371	32	83081	1.5405	0.061715	WDPCP
ENSG00000121690	11	33027410	33065128	139	9	83180	1.5405	0.061717	DEPDC7
ENSG00000224982	12	120021264	120089363	150	10	83140	1.5397	0.061812	TMEM233
ENSG00000100253	22	50915213	50939077	31	15	83036	1.5391	0.061885	MIOX
ENSG00000121933	1	112015970	112116584	222	36	83052	1.5388	0.061926	ADORA3
ENSG00000071994	6	170874383	170903780	45	6	83203	1.5375	0.062087	PDCD2
ENSG00000141510	17	7555097	7600856	87	14	83133	1.5373	0.062115	TP53
ENSG00000107771	10	86078342	86288273	604	21	83212	1.537	0.062141	CCSER2
ENSG00000156413	19	5820621	5849742	78	14	83112	1.5366	0.062199	FUT6
ENSG00000110422	11	33268218	33388569	205	18	83146	1.5365	0.062207	HIPK3
ENSG00000082497	1	210396144	210429976	45	9	83062	1.5352	0.062365	SERTAD4
ENSG00000072210	17	19541449	19590911	74	9	83155	1.5351	0.062382	ALDH3A2
ENSG00000112787	12	133056137	133171774	353	31	83090	1.535	0.062389	FBRSL1
ENSG00000204267	6	32779610	32816557	294	33	83273	1.5349	0.062402	TAP2
ENSG00000169981	3	44680219	44712283	26	7	83130	1.5347	0.062429	ZNF35
ENSG00000174970	11	55724975	55745990	161	5	83275	1.5346	0.062441	OR10AG1
ENSG00000177352	3	49189968	49213754	27	5	83175	1.5344	0.06247	CCDC71
ENSG00000254614	11	64935077	64959305	23	6	83084	1.5343	0.062483	AP003068.23
ENSG00000080189	20	44968167	45003043	45	9	83004	1.5336	0.062565	SLC35C2
ENSG00000229183	11	60979688	61028929	3	1	82544	1.5334	0.06259	PGA4
ENSG00000256713	11	60998514	61028920	3	1	82544	1.5334	0.06259	PGA5
ENSG00000182459	17	80307123	80331652	64	5	83106	1.5333	0.062606	TEX19
ENSG00000267880	19	51367552	51388040	57	10	83150	1.5329	0.062645	AC037199.1
ENSG00000183826	6	38126227	38617924	953	66	83056	1.5325	0.062699	BTBD9
ENSG00000151116	11	18541156	18620294	193	20	83133	1.5318	0.062781	UEVLD
ENSG00000108759	17	39606063	39633681	150	8	83191	1.5316	0.062812	KRT32
ENSG00000141425	18	33554350	33657539	179	15	83158	1.5316	0.062812	RPRD1A
ENSG00000178896	8	145123529	145145550	29	2	83184	1.5314	0.062839	EXOSC4
ENSG00000156384	10	105871816	105896143	51	3	83186	1.5299	0.063024	SFR1
ENSG00000166024	10	99884387	100014654	231	16	83167	1.5297	0.06304	R3HCC1L
ENSG00000196741	X	47332970	47354207	18	5	83012	1.5293	0.063091	CXorf24
ENSG00000159496	22	24020323	24051363	89	10	83104	1.5292	0.063103	RGL4
ENSG00000143799	1	226538392	226605780	164	12	83073	1.5291	0.063119	PARP1
ENSG00000006712	19	39866492	39891835	47	10	83196	1.529	0.063129	PAF1
ENSG00000154027	1	77737736	78035651	910	61	83098	1.5286	0.06318	AK5
ENSG00000196459	X	13720363	13762754	28	3	83013	1.5285	0.063199	TRAPPC2
ENSG00000268509	3	5219227	5239982	21	6	83216	1.5278	0.063282	AC026202.1
ENSG00000101347	20	35508632	35590246	139	17	82965	1.5276	0.063312	SAMHD1
ENSG00000217702	2	74351599	74372521	38	7	82960	1.5274	0.063329	MGC10955
ENSG00000186318	11	117146402	117196975	61	16	83067	1.5273	0.063343	BACE1
ENSG00000119912	10	94201441	94343833	322	23	83113	1.5255	0.063562	IDE
ENSG00000196600	11	62921248	63007124	251	14	83210	1.5255	0.063564	SLC22A25
ENSG00000174721	10	93656346	93679240	44	11	83039	1.5254	0.06358	FGFBP3
ENSG00000049618	6	157089063	157541913	746	69	83078	1.5237	0.063796	ARID1B
ENSG00000141469	18	43294092	43342485	164	16	83133	1.5232	0.063854	SLC14A1
ENSG00000143393	1	151254273	151310191	42	6	83134	1.5231	0.063865	PI4KB
ENSG00000269407	20	23320015	23344066	73	10	83196	1.5228	0.063906	AL096677.1
ENSG00000092853	1	36175819	36245568	83	8	83238	1.5225	0.063938	CLSPN
ENSG00000123609	2	152116979	152156571	135	8	83059	1.5225	0.063939	NMI
ENSG00000162402	1	55522032	55690786	274	17	83157	1.5222	0.063976	USP24
ENSG00000171812	1	36550837	36600821	55	8	83119	1.5221	0.063998	COL8A2
ENSG00000196961	19	50260225	50320370	102	16	83082	1.522	0.064	AP2A1
ENSG00000093072	22	17650194	17712879	150	28	82992	1.5207	0.064167	CECR1
ENSG00000160013	19	47113725	47138375	73	8	82950	1.5206	0.064186	PTGIR
ENSG00000067221	15	74265547	74296963	68	9	83162	1.5203	0.064221	STOML1
ENSG00000138813	4	100422161	100473460	202	24	83231	1.5201	0.064243	C4orf17
ENSG00000085644	16	3169778	3202806	51	4	82918	1.5201	0.064244	ZNF213
ENSG00000170178	2	176954458	176976408	28	6	83036	1.5199	0.064266	HOXD12
ENSG00000076944	19	7691767	7722759	71	6	83119	1.5197	0.064287	STXBP2
ENSG00000146067	5	176936789	176991542	51	3	83223	1.5197	0.064298	FAM193B
ENSG00000168036	3	41226328	41311587	107	12	83152	1.5195	0.064314	CTNNB1
ENSG00000186510	1	16335370	16370545	168	16	83128	1.5187	0.064424	CLCNKA
ENSG00000136531	2	166085912	166258818	397	29	83155	1.5171	0.064614	SCN2A
ENSG00000102921	16	48562637	48664059	180	8	83163	1.5171	0.064625	N4BP1
ENSG00000064545	19	19219978	19259322	64	11	82970	1.5167	0.064669	TMEM161A
ENSG00000106868	9	114793065	114947688	280	29	83069	1.5165	0.064691	SUSD1
ENSG00000126247	19	36620477	36651255	42	10	82996	1.5156	0.064809	CAPNS1
ENSG00000196975	2	69861557	70063596	271	24	82978	1.515	0.064892	ANXA4
ENSG00000171148	3	9811544	9844695	56	8	83039	1.5145	0.064944	TADA3
ENSG00000204688	6	29414958	29442105	63	10	83307	1.5145	0.064947	OR2H1
ENSG00000167617	19	54966210	54994411	68	16	83145	1.5145	0.064947	CDC42EP5
ENSG00000189132	X	34950913	34973034	7	2	83179	1.5142	0.064991	FAM47B
ENSG00000072958	19	16298389	16356160	178	10	83180	1.5141	0.064996	AP1M1
ENSG00000257093	7	141346528	141411953	84	10	83081	1.5141	0.064998	KIAA1147
ENSG00000179241	11	35955531	36263686	799	79	83066	1.5134	0.065086	LDLRAD3
ENSG00000070808	5	149589054	149679854	123	23	83097	1.5132	0.065118	CAMK2A
ENSG00000269533	19	57891252	57941362	91	13	83128	1.5131	0.065123	AC003002.6
ENSG00000151208	10	79540549	79696378	384	16	82966	1.5131	0.065124	DLG5
ENSG00000184232	11	120071475	120111041	119	17	83151	1.5128	0.065171	OAF
ENSG00000184083	X	54084757	54219714	44	8	83123	1.5126	0.065193	FAM120C
ENSG00000159259	21	37747676	37801313	142	12	83159	1.5123	0.065228	CHAF1B
ENSG00000179862	1	41316729	41338018	85	13	83136	1.5118	0.065293	CITED4
ENSG00000164645	7	88413420	88435035	61	9	83125	1.5105	0.065455	C7orf62
ENSG00000067248	5	54542073	54613550	112	11	83110	1.5097	0.065563	DHX29
ENSG00000147324	8	8630864	8761155	440	34	83061	1.5096	0.065567	MFHAS1
ENSG00000227059	12	133784898	133822681	57	8	82920	1.5095	0.065585	ANHX
ENSG00000107201	9	32445300	32536322	188	18	82861	1.5086	0.065702	DDX58
ENSG00000198829	3	151581431	151612405	76	14	83122	1.5084	0.065726	SUCNR1
ENSG00000163428	3	120033356	120078186	102	12	83155	1.508	0.065781	LRRC58
ENSG00000242110	5	33976283	34018220	78	11	83067	1.5075	0.065842	AMACR
ENSG00000138083	2	45158902	45183216	56	12	83110	1.5067	0.065943	SIX3
ENSG00000125823	20	23410322	23435567	70	12	83144	1.5066	0.065951	CSTL1
ENSG00000170579	18	3486030	4465335	1808	211	83050	1.5063	0.066001	DLGAP1
ENSG00000179698	8	145152629	145183218	61	3	83138	1.5059	0.066046	KIAA1875
ENSG00000159023	1	29203603	29456553	417	23	83163	1.5054	0.066107	EPB41
ENSG00000140575	15	90921450	91055475	309	13	83054	1.5052	0.066138	IQGAP1
ENSG00000168672	8	127554687	127580638	27	5	83103	1.5047	0.066205	FAM84B
ENSG00000140527	15	90224028	90296869	196	12	83134	1.5044	0.066244	WDR93
ENSG00000140400	15	75638133	75670971	28	7	83226	1.5043	0.066251	MAN2C1
ENSG00000145241	4	68327521	68421324	279	15	83191	1.5041	0.066284	CENPC
ENSG00000078114	10	21058902	21473116	814	57	83066	1.5039	0.066298	NEBL
ENSG00000154654	21	22360633	22925650	1364	82	83131	1.5037	0.066333	NCAM2
ENSG00000169499	8	38748753	38841428	116	31	83020	1.5029	0.06643	PLEKHA2
ENSG00000198759	X	13577724	13661694	104	15	83085	1.5028	0.066442	EGFL6
ENSG00000188786	1	38265239	38335292	114	16	83205	1.5027	0.066457	MTF1
ENSG00000185973	X	154709776	154909605	170	4	83221	1.5026	0.066467	TMLHE
ENSG00000176907	8	40000989	40022821	42	7	83154	1.5025	0.066484	C8orf4
ENSG00000132356	5	40749481	40808476	103	13	83152	1.5024	0.066496	PRKAA1
ENSG00000214013	15	42555431	42655864	265	10	83260	1.5018	0.066579	GANC
ENSG00000131080	X	65805479	65869108	40	5	83132	1.5013	0.066643	EDA2R
ENSG00000114547	3	125677987	125712297	86	11	83068	1.5009	0.066693	ROPN1B
ENSG00000173198	X	77516961	77593048	101	8	83234	1.5009	0.066693	CYSLTR1
ENSG00000122359	10	81900645	81975328	242	23	83167	1.4994	0.066888	ANXA11
ENSG00000221838	7	99689172	99717968	49	7	83233	1.4993	0.066894	AP4M1
ENSG00000181038	17	74712912	74740018	8	3	82884	1.499	0.066934	METTL23
ENSG00000167461	19	16212439	16255044	55	6	83193	1.4985	0.067005	RAB8A
ENSG00000120694	13	31700762	31746525	90	10	83152	1.4979	0.067075	HSPH1
ENSG00000167967	16	2263567	2295743	36	6	82998	1.4977	0.067109	E4F1
ENSG00000141316	17	31287394	31334895	155	25	83131	1.4974	0.067141	SPACA3
ENSG00000179526	8	145143536	145173027	51	3	83219	1.4966	0.067253	SHARPIN
ENSG00000130821	X	152943554	152972048	23	3	82882	1.4957	0.06736	SLC6A8
ENSG00000130203	19	45399011	45422650	42	10	83209	1.4956	0.06738	APOE
ENSG00000267845	9	139209089	139229640	29	5	83108	1.495	0.067461	DKFZP434A062
ENSG00000166206	15	26778693	27194686	945	88	83069	1.495	0.067463	GABRB3
ENSG00000117054	1	76180036	76263260	271	16	83111	1.4949	0.067469	ACADM
ENSG00000183783	4	44165926	44460824	579	45	83034	1.4946	0.067506	KCTD8
ENSG00000075240	22	46961909	47085688	412	30	83077	1.4944	0.067535	GRAMD4
ENSG00000137218	6	41727914	41764280	76	15	83145	1.4939	0.067599	FRS3
ENSG00000168303	7	40155622	40184258	28	6	82810	1.4937	0.067625	MPLKIP
ENSG00000198670	6	160942515	161097407	210	20	83111	1.4933	0.067674	LPA
ENSG00000120093	17	46616232	46692274	157	25	83073	1.4928	0.06774	HOXB3
ENSG00000166821	15	90210995	90244014	90	12	83135	1.4927	0.067759	PEX11A
ENSG00000185008	3	75945846	77709115	3816	187	83071	1.4923	0.067813	ROBO2
ENSG00000113851	3	3180676	3231394	159	20	83114	1.4923	0.067816	CRBN
ENSG00000091428	2	173590002	173927621	788	59	83085	1.4921	0.067832	RAPGEF4
ENSG00000065809	10	14550556	14826896	796	82	83046	1.4921	0.067835	FAM107B
ENSG00000185684	12	132558828	132623029	136	10	83204	1.4918	0.067881	EP400NL
ENSG00000179091	8	145139930	145162428	37	2	83238	1.4914	0.067934	CYC1
ENSG00000125998	20	33863534	33890204	41	4	82964	1.4911	0.067962	FAM83C
ENSG00000254585	15	23878691	23901175	43	11	83030	1.4905	0.068044	MAGEL2
ENSG00000261514	17	42005731	42026327	53	8	82954	1.4903	0.068072	RP11-527L4.2
ENSG00000153147	4	144424616	144488639	103	7	83109	1.4901	0.0681	SMARCA5
ENSG00000179630	13	44443420	44478068	145	15	83225	1.4901	0.068103	LACC1
ENSG00000184922	17	43288811	43334687	52	10	83084	1.49	0.068106	FMNL1
ENSG00000070540	17	66407089	66463654	97	19	83040	1.4895	0.068175	WIPI1
ENSG00000145781	5	115410688	115758459	1563	31	83163	1.4895	0.068178	COMMD10
ENSG00000160094	1	33712146	33776320	81	16	83027	1.4889	0.068257	ZNF362
ENSG00000088888	20	3817487	3859280	50	14	83009	1.4883	0.068333	MAVS
ENSG00000175003	6	160532821	160589750	132	30	83054	1.4883	0.068341	SLC22A1
ENSG00000070882	7	24826158	25031253	438	69	83009	1.4879	0.068388	OSBPL3
ENSG00000126733	X	85393462	86097607	1161	40	83107	1.4861	0.068627	DACH2
ENSG00000147400	X	151985517	152009321	18	4	83086	1.4859	0.068653	CETN2
ENSG00000253953	5	140757452	140902546	321	28	83206	1.4859	0.068656	PCDHGB4
ENSG00000141428	18	33542046	33569241	42	4	83195	1.4858	0.068665	C18orf21
ENSG00000106244	7	98979671	99016452	58	8	83169	1.4854	0.068718	PDAP1
ENSG00000165288	X	79916353	80075187	195	13	83148	1.4853	0.068728	BRWD3
ENSG00000144791	3	45586886	45737830	426	23	83133	1.4852	0.068742	LIMD1
ENSG00000130202	19	45339432	45402485	150	29	83154	1.485	0.068777	PVRL2
ENSG00000111875	6	119205384	119240332	71	10	83199	1.485	0.068778	ASF1A
ENSG00000060138	12	10841683	10885911	100	13	83080	1.4848	0.068795	YBX3
ENSG00000167014	15	45238900	45281427	115	6	83254	1.4846	0.068823	C15orf43
ENSG00000055044	2	203120439	203178389	98	9	83129	1.4842	0.06888	NOP58
ENSG00000140382	15	77702754	77787949	125	11	83234	1.484	0.068911	HMG20A
ENSG00000168394	6	32802986	32831755	206	25	83290	1.4836	0.06896	TAP1
ENSG00000196578	3	97796017	97816946	66	5	83171	1.4835	0.068968	OR5AC2
ENSG00000154310	3	170769128	171188197	794	79	83078	1.4835	0.068972	TNIK
ENSG00000134830	19	47825404	47856606	99	5	83256	1.4834	0.068982	C5AR2
ENSG00000136939	9	125476269	125497204	56	3	83276	1.4829	0.069048	OR1L4
ENSG00000179632	8	145149402	145172514	39	3	83219	1.4827	0.069083	MAF1
ENSG00000143228	1	163226366	163335554	461	30	83196	1.4825	0.069101	NUF2
ENSG00000131446	5	180207541	180252652	140	9	83158	1.4823	0.069131	MGAT1
ENSG00000006715	7	38752563	38981994	691	28	83156	1.4819	0.069189	VPS41
ENSG00000185236	19	8444865	8479318	79	15	83083	1.4816	0.06923	RAB11B
ENSG00000165028	9	107516438	107549738	58	12	83025	1.4803	0.069397	NIPSNAP3B
ENSG00000197892	8	28914796	29130641	341	32	83033	1.4798	0.069457	KIF13B
ENSG00000124198	20	47528427	47663230	323	17	83174	1.4793	0.069533	ARFGEF2
ENSG00000145545	5	6623456	6679675	190	22	83117	1.479	0.06957	SRD5A1
ENSG00000185978	X	154679080	154699596	8	2	83195	1.4788	0.069594	H2AFB3
ENSG00000131037	19	55573388	55609291	76	11	83072	1.4787	0.069615	EPS8L1
ENSG00000168907	15	42423332	42458839	63	14	83063	1.4786	0.069628	PLA2G4F
ENSG00000253731	5	140743651	140902546	351	29	83207	1.4784	0.069657	PCDHGA6
ENSG00000141391	18	12397895	12442237	98	21	83095	1.4782	0.069672	SLMO1
ENSG00000162244	3	52017616	52039958	13	5	83033	1.4773	0.069802	RPL29
ENSG00000214397	15	100245908	100268029	34	10	83070	1.4766	0.069893	DKFZP779J2370
ENSG00000159459	15	43225095	43408311	180	16	83183	1.4765	0.069899	UBR1
ENSG00000184708	22	31822963	31902094	147	20	83087	1.4759	0.069986	EIF4ENIF1
ENSG00000173040	4	5534499	5721275	519	44	83065	1.4747	0.070147	EVC2
ENSG00000124164	20	56954178	57036157	192	17	83100	1.474	0.070236	VAPB
ENSG00000155962	X	154495500	154573966	76	3	83215	1.4729	0.070388	CLIC2
ENSG00000204687	6	29444474	29465738	43	6	83277	1.4725	0.070438	MAS1L
ENSG00000139304	12	80789774	81082802	723	51	83131	1.4719	0.07052	PTPRQ
ENSG00000153563	2	87001729	87045519	79	9	82898	1.4718	0.070536	CD8A
ENSG00000183688	17	279769	305730	46	6	83032	1.4717	0.070546	FAM101B
ENSG00000162733	1	162591163	162767190	373	29	83122	1.4717	0.070555	DDR2
ENSG00000163743	4	76394247	76449974	114	12	83204	1.4715	0.070574	RCHY1
ENSG00000186480	7	155079486	155111945	125	15	83083	1.4712	0.070616	INSIG1
ENSG00000198089	22	31874674	32024572	459	21	83211	1.4712	0.070623	SFI1
ENSG00000145041	3	51423298	51544010	149	13	83215	1.4709	0.070661	VPRBP
ENSG00000129657	17	75072798	75223179	420	43	83121	1.4709	0.070661	SEC14L1
ENSG00000168010	11	72515353	72564719	55	12	83088	1.4699	0.070789	ATG16L2
ENSG00000163382	1	156551554	156574091	87	5	83244	1.4699	0.070793	APOA1BP
ENSG00000269121	16	12052000	12072333	66	8	83065	1.4693	0.070882	AC007216.2
ENSG00000176641	18	59465296	59571480	340	28	83048	1.4687	0.070955	RNF152
ENSG00000140481	15	74499613	74638813	229	33	83095	1.4674	0.071135	CCDC33
ENSG00000152078	1	95572894	95673163	221	25	83062	1.4669	0.071195	TMEM56
ENSG00000125931	X	71511488	71537037	39	5	83206	1.4669	0.071202	CITED1
ENSG00000136628	1	220131943	220230000	296	10	83115	1.4668	0.071218	EPRS
ENSG00000072195	2	220289568	220373009	97	17	83053	1.4666	0.071239	SPEG
ENSG00000128714	2	176947619	176970666	30	6	83034	1.4666	0.071244	HOXD13
ENSG00000184990	14	105209437	105244831	75	11	83116	1.4663	0.071287	SIVA1
ENSG00000188389	2	242782033	242811060	77	10	83180	1.4662	0.071293	PDCD1
ENSG00000175970	12	121138238	121171443	99	14	83207	1.4656	0.071378	UNC119B
ENSG00000167613	19	54855362	54892165	63	11	83121	1.4655	0.071391	LAIR1
ENSG00000164175	5	33934721	33994835	70	14	83132	1.4645	0.071524	SLC45A2
ENSG00000150773	11	111924734	111954998	18	6	83010	1.4642	0.071571	PIH1D2
ENSG00000164283	5	54263692	54328499	156	18	83138	1.4639	0.07161	ESM1
ENSG00000141551	17	80186899	80241607	32	15	83097	1.4636	0.071646	CSNK1D
ENSG00000131482	17	41042814	41075386	45	7	83017	1.4635	0.07167	G6PC
ENSG00000180423	11	46614411	46649459	23	4	83167	1.4634	0.071678	HARBI1
ENSG00000182348	7	88378682	88976346	1729	76	83077	1.4633	0.071687	ZNF804B
ENSG00000158710	1	159877897	159905522	52	17	83072	1.4633	0.071691	TAGLN2
ENSG00000162572	1	1205816	1237409	86	12	83146	1.4631	0.071726	SCNN1D
ENSG00000163389	3	119177785	119223555	122	16	83221	1.4618	0.071905	POGLUT1
ENSG00000120280	X	30566941	30605961	71	9	83108	1.4616	0.071928	CXorf21
ENSG00000067113	5	54710682	54840878	288	11	83259	1.4614	0.071947	PPAP2A
ENSG00000075388	11	69577797	69600171	63	13	83171	1.4614	0.071947	FGF4
ENSG00000138709	4	128972423	129154086	353	13	83205	1.4606	0.072062	LARP1B
ENSG00000149133	11	55751157	55772101	150	7	83248	1.4605	0.07207	OR5F1
ENSG00000119715	14	76766957	76978178	588	59	83072	1.4596	0.072204	ESRRB
ENSG00000253485	5	140733898	140902546	369	29	83211	1.4596	0.072207	PCDHGA5
ENSG00000072444	10	47991603	48065018	2	1	83325	1.4593	0.072242	ASAH2C
ENSG00000121053	17	56260098	56292535	60	14	83158	1.4587	0.072325	EPX
ENSG00000253537	5	140752467	140902546	336	26	83207	1.4586	0.07234	PCDHGA7
ENSG00000197020	19	21895568	21960430	222	15	83218	1.4584	0.072368	ZNF100
ENSG00000148842	10	104668050	104859978	450	22	83218	1.4582	0.072392	CNNM2
ENSG00000172459	11	56421138	56442163	64	11	83072	1.4579	0.07244	OR5AR1
ENSG00000254122	5	140787427	140902546	250	31	83188	1.4565	0.07263	PCDHGB7
ENSG00000214999	17	7972800	7994883	31	9	83111	1.4551	0.072821	AC129492.6
ENSG00000164983	8	125314231	125394933	166	13	83087	1.4549	0.072854	TMEM65
ENSG00000226784	X	77213458	77235135	8	5	83020	1.4546	0.072893	PGAM4
ENSG00000158258	3	139644027	140306239	1483	127	83051	1.4539	0.072993	CLSTN2
ENSG00000110492	11	46392306	46415375	19	5	82959	1.4533	0.073064	MDK
ENSG00000163138	4	20687905	20764530	227	20	82999	1.453	0.073107	PACRGL
ENSG00000155621	9	74516426	74610970	91	16	82955	1.453	0.073111	C9orf85
ENSG00000253873	5	140790762	140901835	243	31	83186	1.4525	0.073186	PCDHGA11
ENSG00000152422	5	82363317	82659606	628	24	83142	1.4522	0.073221	XRCC4
ENSG00000109046	17	25611102	25650657	74	10	83179	1.4517	0.07329	WSB1
ENSG00000188393	12	10041272	10094980	137	28	83068	1.4516	0.073301	CLEC2A
ENSG00000157445	3	54146574	55118584	2125	159	83047	1.4506	0.073444	CACNA2D3
ENSG00000166118	11	133700526	133725433	72	5	83064	1.4495	0.073593	SPATA19
ENSG00000070371	22	19156986	19289239	344	15	83201	1.4487	0.073711	CLTCL1
ENSG00000171102	9	136070664	136094630	70	8	82970	1.4483	0.073769	OBP2B
ENSG00000102057	X	48808639	48837976	8	3	82935	1.4477	0.073848	KCND1
ENSG00000141741	17	37874749	37897040	27	6	83153	1.447	0.073955	MIEN1
ENSG00000125835	20	2432280	2461499	41	5	83038	1.4468	0.073979	SNRPB
ENSG00000253767	5	140762381	140902546	311	24	83205	1.4465	0.074015	PCDHGA8
ENSG00000077009	19	3923101	3952414	28	9	83054	1.4465	0.074025	NMRK2
ENSG00000051596	5	175334876	175471683	1	1	83325	1.4463	0.074052	THOC3
ENSG00000240204	7	129132320	129162773	60	13	82997	1.4457	0.074124	SMKR1
ENSG00000160818	1	156554279	156581288	91	5	83232	1.4456	0.074139	GPATCH4
ENSG00000180929	3	51979330	52001509	7	4	82963	1.4455	0.074154	GPR62
ENSG00000168676	16	67313331	67370666	78	10	83222	1.445	0.074231	KCTD19
ENSG00000257017	16	72078491	72104954	54	7	82924	1.4448	0.074259	HP
ENSG00000136754	10	27025522	27160016	354	18	83203	1.4446	0.074278	ABI1
ENSG00000253910	5	140729703	140902546	381	29	83213	1.4444	0.074316	PCDHGB2
ENSG00000197858	8	145127493	145151119	33	2	83198	1.4443	0.074333	GPAA1
ENSG00000125363	X	11301533	11328881	33	5	83017	1.4442	0.074336	AMELX
ENSG00000084734	2	27709709	27756554	64	8	83095	1.4441	0.074355	GCKR
ENSG00000172752	3	130054359	130213688	517	26	83207	1.4438	0.074404	COL6A5
ENSG00000075618	7	5622439	5656286	108	19	83061	1.4437	0.074405	FSCN1
ENSG00000174332	1	53961910	54209877	470	33	83053	1.4437	0.074407	GLIS1
ENSG00000261934	5	140772520	140902546	288	26	83198	1.4437	0.074416	PCDHGA9
ENSG00000158985	5	130571186	130744140	203	14	83126	1.4437	0.074417	CDC42SE2
ENSG00000048462	16	12048964	12071925	72	8	83074	1.4436	0.074421	TNFRSF17
ENSG00000077721	X	118698501	118728381	24	7	83069	1.4434	0.074449	UBE2A
ENSG00000143742	1	225955531	225988168	86	14	83018	1.4433	0.074462	SRP9
ENSG00000262209	5	140739831	140902546	355	28	83208	1.4427	0.07455	PCDHGB3
ENSG00000123104	12	26480342	26996131	1166	89	83095	1.4426	0.074565	ITPR2
ENSG00000253350	8	105592961	106441488	1658	106	83059	1.4425	0.074585	RP11-127H5.1
ENSG00000186260	16	14155178	14370630	458	12	83157	1.4422	0.07462	MKL2
ENSG00000137831	15	70936893	71065932	175	17	83134	1.4422	0.074624	UACA
ENSG00000156381	14	102963179	102986136	66	12	83023	1.4421	0.07463	ANKRD9
ENSG00000043462	5	169663241	169735231	82	26	83088	1.4412	0.074761	LCP2
ENSG00000171481	9	125427315	125448432	44	5	83154	1.441	0.074791	OR1L3
ENSG00000115474	2	233621174	233651278	65	8	83239	1.4407	0.074832	KCNJ13
ENSG00000177106	11	684438	737727	114	21	83043	1.4405	0.074865	EPS8L2
ENSG00000174989	12	117338761	117478953	248	15	83160	1.4404	0.074882	FBXW8
ENSG00000262576	5	140724768	140902546	387	30	83214	1.4401	0.074921	PCDHGA4
ENSG00000183117	8	2782875	4862494	10503	526	83015	1.44	0.074934	CSMD1
ENSG00000115271	2	163165350	163238105	25	11	83017	1.4399	0.074949	GCA
ENSG00000110700	11	17085936	17109334	51	11	83138	1.4397	0.074979	RPS13
ENSG00000269358	1	224205760	224226371	1	1	82868	1.4394	0.075015	AC138393.1
ENSG00000256574	10	45788102	45821056	128	7	83238	1.4392	0.075045	OR13A1
ENSG00000163596	2	203630690	203746708	178	14	83114	1.4391	0.075057	ICA1L
ENSG00000047230	X	16596126	16741059	152	18	83092	1.439	0.075078	CTPS2
ENSG00000205649	4	70884130	70912255	86	11	83201	1.4381	0.075204	HTN3
ENSG00000158869	1	161175024	161200489	36	11	83175	1.4377	0.075255	FCER1G
ENSG00000160410	19	41072757	41107305	62	14	83119	1.4374	0.075301	SHKBP1
ENSG00000155367	1	113242616	113268099	27	10	83011	1.4372	0.075327	PPM1J
ENSG00000165702	9	135810932	135877083	152	35	83056	1.437	0.07536	GFI1B
ENSG00000091436	2	173930163	174142738	600	36	83124	1.4367	0.075404	MLTK
ENSG00000099901	22	20093461	20124878	70	13	83110	1.4366	0.075417	RANBP1
ENSG00000111961	6	148583440	148883186	797	94	83024	1.4366	0.075423	SASH1
ENSG00000187733	1	104283028	104311312	12	4	83155	1.4363	0.075456	AMY1C
ENSG00000099995	22	30717977	30762936	123	13	83211	1.4361	0.075492	SF3A1
ENSG00000253368	1	27310198	27337389	21	5	82991	1.4361	0.075493	TRNP1
ENSG00000109819	4	23746664	23915712	390	59	83084	1.4359	0.07552	PPARGC1A
ENSG00000158023	12	122345768	122451833	264	17	83212	1.4356	0.075552	WDR66
ENSG00000253304	1	29435940	29460447	53	8	83095	1.4355	0.075578	TMEM200B
ENSG00000181273	11	56746347	56767342	55	12	83174	1.4354	0.07558	OR5AK2
ENSG00000070081	11	17219700	17381521	164	29	82976	1.4354	0.075584	NUCB2
ENSG00000164597	7	106832000	107214959	717	16	83154	1.4353	0.075599	COG5
ENSG00000266714	17	73574139	73632929	197	24	83118	1.4349	0.075661	MYO15B
ENSG00000113088	5	54310081	54340398	46	7	83056	1.4348	0.075675	GZMK
ENSG00000204049	10	79616633	79639368	56	6	82736	1.4348	0.075675	AL391421.1
ENSG00000250486	4	165868100	165890273	40	9	83022	1.4342	0.075759	FAM218A
ENSG00000127884	10	135165984	135197193	89	9	83179	1.4339	0.075794	ECHS1
ENSG00000188508	19	35968226	35996460	66	15	83036	1.4338	0.075819	KRTDAP
ENSG00000129354	19	10673347	10707991	112	12	83128	1.4333	0.075886	AP1M2
ENSG00000116473	1	112074840	112269313	477	42	83111	1.4324	0.076009	RAP1A
ENSG00000174080	11	66320934	66346312	63	8	83174	1.4324	0.076011	CTSF
ENSG00000144278	2	154718426	155320361	1448	55	83112	1.4324	0.076012	GALNT13
ENSG00000197157	7	127282234	127742661	679	34	83078	1.431	0.076218	SND1
ENSG00000213533	3	52860235	52941612	148	9	83212	1.4309	0.076229	TMEM110
ENSG00000148680	10	92490578	92627671	321	18	83141	1.4309	0.076229	HTR7
ENSG00000253159	5	140800185	140902546	236	30	83180	1.4309	0.07623	PCDHGA12
ENSG00000155961	X	154477526	154503874	35	3	83239	1.4308	0.076247	RAB39B
ENSG00000146904	7	143077382	143115985	66	18	83062	1.4305	0.076283	EPHA1
ENSG00000143226	1	161465220	161503803	25	9	82976	1.4302	0.076323	FCGR2A
ENSG00000115641	2	105964169	106064970	222	43	83032	1.4299	0.076366	FHL2
ENSG00000132405	4	6900969	7044845	429	23	83128	1.4294	0.076448	TBC1D14
ENSG00000254221	5	140719828	140902546	399	32	83210	1.4294	0.07645	PCDHGB1
ENSG00000168310	4	185298867	185405734	210	54	83049	1.4287	0.076538	IRF2
ENSG00000084444	12	13187218	13305455	194	21	83159	1.4282	0.076612	KIAA1467
ENSG00000158859	1	161144098	161178846	58	15	83159	1.428	0.07664	ADAMTS4
ENSG00000268533	19	57895551	57959825	112	18	83136	1.4275	0.076712	AC004076.7
ENSG00000103222	16	16033434	16246931	574	48	83100	1.4275	0.076723	ABCC1
ENSG00000187612	11	55671126	55692058	168	6	83291	1.4274	0.076726	OR5W2
ENSG00000137776	15	59161244	59235852	67	9	83054	1.4273	0.076745	SLTM
ENSG00000184752	12	95280831	95407546	543	37	83062	1.427	0.076784	NDUFA12
ENSG00000196208	2	11664242	11792914	256	32	83129	1.4269	0.0768	GREB1
ENSG00000110536	11	47576982	47605013	24	7	83219	1.4265	0.076857	PTPMT1
ENSG00000106290	7	99694693	99727464	39	7	83201	1.4265	0.076866	TAF6
ENSG00000147443	8	21756384	21781371	54	12	82945	1.4261	0.076915	DOK2
ENSG00000185990	X	154676576	154698276	10	2	83216	1.4257	0.076972	F8A3
ENSG00000234511	5	169649451	169689579	37	10	83082	1.4253	0.07703	C5orf58
ENSG00000120832	12	107361069	107390944	60	15	83071	1.4246	0.077132	MTERFD3
ENSG00000253305	5	140777770	140902546	274	23	83193	1.4244	0.077167	PCDHGB6
ENSG00000267889	2	203094292	203114435	36	8	83186	1.4239	0.077236	AC079354.2
ENSG00000251606	5	96414779	96529354	209	36	83145	1.4237	0.077261	CTD-2215E18.1
ENSG00000188778	8	37810516	37834483	25	2	83005	1.4235	0.077292	ADRB3
ENSG00000068745	3	48715436	48787786	90	10	83163	1.4234	0.077315	IP6K2
ENSG00000117152	1	163028565	163056592	64	14	83059	1.4233	0.077319	RGS4
ENSG00000140015	14	63163287	63578755	857	53	83069	1.4233	0.077321	KCNH5
ENSG00000017427	12	102779645	102884423	156	22	83123	1.4233	0.077326	IGF1
ENSG00000100220	22	32773569	32818242	180	27	83197	1.4232	0.077343	RTCB
ENSG00000268856	21	46482796	46502927	63	14	83108	1.4232	0.077345	AP001579.1
ENSG00000189171	1	153581263	153616568	47	9	83065	1.4231	0.077354	S100A13
ENSG00000115226	2	27704750	27728112	30	4	83156	1.4223	0.077473	FNDC4
ENSG00000187325	X	77375245	77405203	38	3	83233	1.422	0.077518	TAF9B
ENSG00000185053	8	13937373	15105848	4469	180	83040	1.4219	0.077524	SGCZ
ENSG00000111537	12	68538548	68563527	63	7	83094	1.4211	0.077637	IFNG
ENSG00000129173	11	19235610	19273167	39	7	83016	1.421	0.077659	E2F8
ENSG00000248592	3	52857137	52941578	152	9	83210	1.4208	0.077692	TMEM110-MUSTN1
ENSG00000080986	18	2561510	2626634	170	18	83010	1.4206	0.077712	NDC80
ENSG00000158874	1	161182082	161203421	32	9	83122	1.4206	0.077723	APOA2
ENSG00000179520	12	100740857	100825837	158	23	83117	1.4201	0.077788	SLC17A8
ENSG00000239306	11	66374053	66404818	26	8	83215	1.42	0.077805	RBM14
ENSG00000253846	5	140782743	140902546	263	23	83190	1.4192	0.077918	PCDHGA10
ENSG00000111077	12	53430753	53468156	83	17	83106	1.4185	0.07802	TENC1
ENSG00000142611	1	2975732	3365185	833	104	83059	1.4183	0.078057	PRDM16
ENSG00000121381	12	10951693	10972767	30	6	83177	1.4181	0.078076	TAS2R9
ENSG00000185662	5	171202876	171231602	64	10	83126	1.418	0.078098	SMIM23
ENSG00000120327	5	140592931	140615858	64	9	83198	1.4178	0.078129	PCDHB14
ENSG00000165644	10	76983727	77005788	49	11	83096	1.4175	0.078161	COMTD1
ENSG00000104529	8	144651867	144691711	132	14	83144	1.4175	0.078166	EEF1D
ENSG00000157766	15	89336674	89428585	204	36	83086	1.4175	0.078171	ACAN
ENSG00000185962	1	152585310	152605579	84	4	82810	1.4165	0.078313	LCE3A
ENSG00000181392	19	36484209	36509695	35	8	83097	1.4165	0.078313	SYNE4
ENSG00000088448	13	111520887	111577416	148	14	83089	1.4161	0.07837	ANKRD10
ENSG00000103494	16	53621595	53747850	258	16	83195	1.416	0.078394	RPGRIP1L
ENSG00000061455	5	122414816	122539960	313	28	83134	1.4157	0.078427	PRDM6
ENSG00000268387	1	161180160	161202296	32	9	83121	1.4157	0.078428	AL590714.1
ENSG00000167098	20	31561579	31602239	92	11	83088	1.4155	0.078462	SUN5
ENSG00000065057	16	2079816	2107867	34	11	83011	1.4144	0.078617	NTHL1
ENSG00000073670	17	42826399	42869214	89	12	83024	1.414	0.078675	ADAM11
ENSG00000145423	4	154691744	154720272	60	8	83099	1.4134	0.078763	SFRP2
ENSG00000102265	X	47431712	47456188	18	5	83084	1.4134	0.078764	TIMP1
ENSG00000169679	2	111385275	111445691	47	4	83213	1.413	0.078824	BUB1
ENSG00000153253	2	165934032	166070577	241	21	83140	1.413	0.078834	SCN3A
ENSG00000168214	4	26155077	26446541	354	40	83081	1.4126	0.078888	RBPJ
ENSG00000067836	16	4836969	4862951	38	11	83045	1.4123	0.078927	ROGDI
ENSG00000177565	3	176727143	176925261	407	31	83033	1.4123	0.078931	TBL1XR1
ENSG00000167291	17	77896142	78019647	233	56	83037	1.4114	0.079069	TBC1D16
ENSG00000089818	12	8224807	8260367	48	10	83151	1.4104	0.079208	NECAP1
ENSG00000182732	14	72389156	73040654	1891	97	83072	1.4088	0.079441	RGS6
ENSG00000256797	12	10024088	10058432	105	10	83143	1.4088	0.079444	KLRF2
ENSG00000161057	7	102974701	103019842	61	9	83089	1.4083	0.079528	PSMC2
ENSG00000254685	1	74653896	74709770	125	8	83243	1.4063	0.079821	FPGT
ENSG00000267508	19	44876459	44915774	179	15	83129	1.4061	0.079853	ZNF285
ENSG00000116824	1	117287007	117321850	47	8	83111	1.4047	0.080053	CD2
ENSG00000138780	4	106619935	106778885	342	11	83239	1.4043	0.080112	GSTCD
ENSG00000160741	1	153910145	153941101	34	7	83203	1.404	0.08016	CRTC2
ENSG00000270181	13	103449704	103534748	178	18	83113	1.4039	0.080169	BIVM-ERCC5
ENSG00000165868	10	118420703	118512085	226	23	83086	1.4036	0.080216	HSPA12A
ENSG00000132874	18	42782960	43273072	1191	97	83062	1.4031	0.080295	SLC14A2
ENSG00000107819	10	102780991	102810998	31	11	83036	1.4025	0.080389	SFXN3
ENSG00000111424	12	48225320	48346831	188	39	83089	1.4016	0.080518	VDR
ENSG00000163701	3	9934296	9968086	80	7	83044	1.4013	0.080561	IL17RE
ENSG00000178425	6	116412012	116580660	362	28	83119	1.4011	0.080589	NT5DC1
ENSG00000100865	14	102798956	102839253	68	14	83170	1.4007	0.080645	CINP
ENSG00000223609	11	5243908	5266600	36	10	82965	1.4007	0.080648	HBD
ENSG00000120903	8	27307279	27347400	112	18	83095	1.4007	0.080654	CHRNA2
ENSG00000173862	7	33755593	33778068	35	7	83009	1.4006	0.080668	RP11-89N17.1
ENSG00000114841	3	52340335	52444507	122	9	83187	1.3999	0.08077	DNAH1
ENSG00000106003	7	2542163	2578811	59	14	83044	1.3998	0.080789	LFNG
ENSG00000196177	10	124758495	124827827	201	25	83136	1.3993	0.08086	ACADSB
ENSG00000109911	11	31521297	31815546	339	13	83147	1.3991	0.080888	ELP4
ENSG00000145476	4	187102674	187144610	157	18	83105	1.3991	0.080899	CYP4V2
ENSG00000179615	12	55958199	55979128	50	5	83172	1.3988	0.08093	OR2AP1
ENSG00000124920	11	61510114	61565990	51	12	83102	1.3988	0.080943	MYRF
ENSG00000121314	12	10948650	10969892	28	6	83171	1.3976	0.081112	TAS2R8
ENSG00000269633	2	207210463	207230843	39	7	82835	1.3975	0.081128	AC017081.1
ENSG00000244617	2	70177226	70199397	34	3	83112	1.3974	0.081144	ASPRV1
ENSG00000100599	14	92970118	93165339	373	69	83054	1.3972	0.081181	RIN3
ENSG00000174914	11	56457864	56478781	64	9	83201	1.3968	0.081235	OR9G1
ENSG00000272573	3	52857130	52879235	48	4	83254	1.3967	0.081258	MUSTN1
ENSG00000228208	1	218673438	218709320	107	5	83150	1.3964	0.081291	C1orf143
ENSG00000134760	18	28888052	28946992	245	16	83180	1.3958	0.081384	DSG1
ENSG00000067533	1	218448629	218521325	91	4	83240	1.3952	0.081478	RRP15
ENSG00000006074	17	34381640	34409392	68	11	83048	1.3951	0.081487	CCL18
ENSG00000268400	19	7684682	7717934	79	6	83136	1.3951	0.081488	CTD-3214H19.4
ENSG00000185219	3	44471262	44529162	72	12	83161	1.3946	0.081575	ZNF445
ENSG00000137804	15	41614892	41683248	134	11	83217	1.3943	0.081608	NUSAP1
ENSG00000188522	17	18862102	18918117	61	15	83119	1.3941	0.081641	FAM83G
ENSG00000054611	22	47148518	47581336	1154	82	83040	1.394	0.081659	TBC1D22A
ENSG00000096384	6	44204824	44231620	53	13	83024	1.3939	0.081667	HSP90AB1
ENSG00000198837	1	153891977	153929172	48	6	83236	1.3934	0.081751	DENND4B
ENSG00000204104	2	239219082	239319541	257	15	83180	1.3933	0.081758	TRAF3IP1
ENSG00000187862	1	156539519	156566562	77	6	83207	1.3933	0.081766	TTC24
ENSG00000068308	X	48769305	48825648	18	3	83088	1.3931	0.081799	OTUD5
ENSG00000103150	16	83922731	83959787	118	10	83050	1.393	0.081813	MLYCD
ENSG00000137806	15	41669551	41704717	65	8	83215	1.3929	0.081823	NDUFAF1
ENSG00000153006	5	64003971	64074512	77	7	83111	1.3923	0.081916	SREK1IP1
ENSG00000102100	X	48750459	48779235	9	3	83106	1.3923	0.081919	SLC35A2
ENSG00000198131	19	58729960	58798815	195	20	83105	1.3914	0.082057	ZNF544
ENSG00000173545	5	16441628	16475901	61	11	83130	1.3912	0.082079	ZNF622
ENSG00000197044	19	11867815	11904893	120	10	83157	1.3912	0.082079	ZNF441
ENSG00000177476	1	247758856	247779838	43	10	83045	1.3908	0.082147	OR2G3
ENSG00000149761	11	63983413	64008158	44	11	83136	1.3907	0.082156	NUDT22
ENSG00000159189	1	22960123	22984603	87	10	83076	1.3907	0.082161	C1QC
ENSG00000006075	17	34405602	34427515	41	5	82882	1.3907	0.082166	CCL3
ENSG00000170866	19	54789854	54819952	45	7	83074	1.3901	0.082254	LILRA3
ENSG00000198021	X	140661796	140683133	4	2	83045	1.3897	0.082311	SPANXA1
ENSG00000104321	8	72922152	72997852	247	23	83133	1.3895	0.082336	TRPA1
ENSG00000134339	11	18250770	18280190	64	14	83058	1.389	0.08242	SAA2
ENSG00000105058	19	16286191	16312857	68	8	83190	1.388	0.082575	FAM32A
ENSG00000092345	3	16618299	16721813	292	40	83065	1.3875	0.08264	DAZL
ENSG00000128159	22	50646118	50693421	106	20	83094	1.3875	0.082651	TUBGCP6
ENSG00000081853	5	140708539	140902546	417	31	83211	1.3869	0.08273	PCDHGA2
ENSG00000253719	12	74921551	74945223	91	11	83088	1.3869	0.082732	ATXN7L3B
ENSG00000118276	18	29192210	29275799	126	17	83114	1.3867	0.082766	B4GALT6
ENSG00000174705	5	171742185	171891527	418	24	83045	1.3855	0.082953	SH3PXD2B
ENSG00000048740	10	11037259	11388674	847	80	83059	1.3855	0.082955	CELF2
ENSG00000134285	12	49305301	49330257	71	6	83252	1.3853	0.082982	FKBP11
ENSG00000175550	11	65676728	65699032	39	7	83167	1.3852	0.083001	DRAP1
ENSG00000197953	3	151441704	151489127	98	13	83001	1.3851	0.083017	AADACL2
ENSG00000105392	19	48312703	48356587	133	15	83052	1.385	0.083031	CRX
ENSG00000119772	2	25445845	25575459	143	36	83024	1.3849	0.083043	DNMT3A
ENSG00000272647	7	99146291	99215433	97	12	83155	1.3846	0.083095	GS1-259H13.10
ENSG00000187860	22	30742624	30784647	137	12	83147	1.3844	0.083124	CCDC157
ENSG00000163866	1	35168338	35335417	356	51	83040	1.3838	0.083204	SMIM12
ENSG00000154007	1	76374558	76408116	117	14	83197	1.3838	0.083217	ASB17
ENSG00000176896	X	13661225	13710083	96	7	83220	1.3834	0.083265	TCEANC
ENSG00000126903	X	153705645	153729016	29	3	83146	1.3834	0.083269	SLC10A3
ENSG00000126549	4	70851647	70878287	42	7	83163	1.3829	0.083353	STATH
ENSG00000237765	4	15673285	15717188	96	14	83153	1.3826	0.083395	FAM200B
ENSG00000165694	X	131201021	131272048	85	12	83184	1.382	0.083492	FRMD7
ENSG00000149503	11	61881445	61930635	185	13	83014	1.3814	0.08358	INCENP
ENSG00000173372	1	22952999	22976101	60	8	83014	1.3808	0.083665	C1QA
ENSG00000161395	17	37817375	37863050	96	7	82957	1.3803	0.083751	PGAP3
ENSG00000139973	14	62443803	62578431	405	50	83010	1.3802	0.08377	SYT16
ENSG00000134897	13	103441399	103503885	138	13	83105	1.3801	0.083778	BIVM
ENSG00000171942	19	15828834	15849862	95	11	83137	1.38	0.083795	OR10H2
ENSG00000135925	2	219735085	219774303	15	4	83081	1.3797	0.083834	WNT10A
ENSG00000100271	22	43425522	43495434	201	26	83044	1.3795	0.083871	TTLL1
ENSG00000121388	13	19746173	19771496	169	14	83184	1.3793	0.083897	RP11-408E5.4
ENSG00000071243	7	120580803	120627270	58	12	83203	1.3791	0.083927	ING3
ENSG00000011304	19	787075	822327	76	11	83129	1.379	0.083954	PTBP1
ENSG00000018280	2	219236752	219271617	34	13	83036	1.3782	0.084078	SLC11A1
ENSG00000071082	2	101608177	101650494	97	12	83116	1.3778	0.08413	RPL31
ENSG00000115875	2	38960741	38988636	26	5	82909	1.3778	0.084138	SRSF7
ENSG00000256566	20	2437858	2499553	72	13	83047	1.3776	0.084165	RP4-734P14.4
ENSG00000158517	7	74178309	74213659	2	1	83325	1.3774	0.084188	NCF1
ENSG00000196275	7	74200483	74277847	2	1	83325	1.3774	0.084188	GTF2IRD2
ENSG00000157540	21	38728092	38899753	399	20	83141	1.3772	0.084227	DYRK1A
ENSG00000177489	1	247741662	247762615	40	10	83045	1.3768	0.084287	OR2G2
ENSG00000130204	19	45383826	45416946	69	13	83222	1.3768	0.084294	TOMM40
ENSG00000235173	8	145182672	145205746	4	1	82772	1.3764	0.084352	FAM203A
ENSG00000167972	16	2315882	2400747	71	13	82986	1.3764	0.084355	ABCA3
ENSG00000082781	3	124470795	124630265	502	27	83122	1.3762	0.084374	ITGB5
ENSG00000213424	17	38800917	38831433	50	5	82828	1.376	0.084404	KRT222
ENSG00000140505	15	75031185	75058543	61	7	83216	1.3759	0.084429	CYP1A2
ENSG00000136826	9	110237133	110262763	58	7	83204	1.3756	0.084473	KLF4
ENSG00000028116	2	58124786	58397055	468	28	83040	1.3755	0.084493	VRK2
ENSG00000162702	1	200364068	200389184	31	7	82875	1.3754	0.0845	ZNF281
ENSG00000183128	10	105222561	105248997	62	8	83148	1.375	0.084568	CALHM3
ENSG00000134698	1	36263773	36333491	74	10	83186	1.375	0.084572	AGO4
ENSG00000110801	12	122316637	122366203	124	13	83108	1.3743	0.08467	PSMD9
ENSG00000154122	5	14694910	14881887	359	44	83066	1.3738	0.084746	ANKH
ENSG00000267561	1	87448692	87644884	353	24	83091	1.3726	0.08494	RP5-1052I5.2
ENSG00000068078	4	1785034	1820599	39	10	83108	1.3726	0.08494	FGFR3
ENSG00000234602	5	54505442	54533143	56	7	82998	1.3719	0.085054	MCIDAS
ENSG00000170370	10	119291955	119319056	41	9	82982	1.3717	0.085073	EMX2
ENSG00000141574	17	80268900	80301950	72	5	83038	1.3715	0.085111	SECTM1
ENSG00000111877	6	119124605	119266327	397	16	83206	1.3715	0.085116	MCM9
ENSG00000187600	2	46646329	46721564	178	16	83111	1.3711	0.085174	TMEM247
ENSG00000145920	5	175213313	175321023	196	30	83042	1.3709	0.085198	CPLX2
ENSG00000172765	3	129356635	129622419	291	13	83194	1.3705	0.085262	TMCC1
ENSG00000259009	19	48327701	48374769	117	10	83086	1.3696	0.085399	TPRX2P
ENSG00000140526	15	89620690	89755591	198	31	82992	1.3695	0.085417	ABHD2
ENSG00000164344	4	187120133	187189625	236	22	83118	1.3694	0.085438	KLKB1
ENSG00000163349	1	114461814	114530426	121	21	83075	1.3692	0.085464	HIPK1
ENSG00000266958	19	45680646	45730191	134	17	83067	1.3691	0.085482	AC006126.3
ENSG00000111052	12	81176299	81341704	342	23	83096	1.3689	0.085519	LIN7A
ENSG00000173933	11	66374097	66444153	59	12	83212	1.3685	0.085578	RBM4
ENSG00000146425	6	159047506	159075771	67	9	83128	1.3683	0.085613	DYNLT1
ENSG00000198826	15	32897345	32942150	32	10	83118	1.3679	0.085665	ARHGAP11A
ENSG00000113248	5	140615147	140637799	49	7	83175	1.3672	0.085778	PCDHB15
ENSG00000189167	13	32867837	32899481	89	11	83071	1.3671	0.085803	ZAR1L
ENSG00000196415	19	830963	858175	32	10	83034	1.3668	0.085837	PRTN3
ENSG00000118515	6	134480384	134649250	350	56	83042	1.3668	0.085846	SGK1
ENSG00000170959	11	30841916	31401357	634	24	83054	1.3664	0.085906	DCDC1
ENSG00000256950	12	122316715	122369376	136	14	83124	1.3658	0.086001	RP11-87C12.2
ENSG00000140506	15	75095057	75128099	55	7	83142	1.3656	0.086037	LMAN1L
ENSG00000184276	11	71534246	71558756	73	9	83029	1.3655	0.08604	DEFB108B
ENSG00000160867	5	176503887	176535145	60	13	83169	1.3652	0.08609	FGFR4
ENSG00000184384	11	95699762	96086344	862	116	83053	1.3651	0.08611	MAML2
ENSG00000136935	9	127630646	127720771	108	9	83147	1.365	0.086122	GOLGA1
ENSG00000172296	20	12979627	13157411	677	47	83088	1.3648	0.086154	SPTLC3
ENSG00000074319	11	18479883	18558779	172	16	83104	1.3645	0.086199	TSG101
ENSG00000145642	5	63976135	64023917	57	5	83123	1.3645	0.086202	FAM159B
ENSG00000184402	20	60708822	60767540	200	14	83090	1.3643	0.086235	SS18L1
ENSG00000111358	12	124108375	124157153	120	11	83115	1.3643	0.086241	GTF2H3
ENSG00000185825	X	152955947	153000152	34	3	82919	1.3639	0.086305	BCAP31
ENSG00000168883	2	85819979	85886403	89	12	83172	1.3637	0.086327	USP39
ENSG00000040275	5	169000638	169041782	117	9	83174	1.3628	0.086471	SPDL1
ENSG00000198752	14	103388716	103533799	274	23	83151	1.3626	0.086512	CDC42BPB
ENSG00000117448	1	46006215	46045721	76	9	83020	1.3624	0.086538	AKR1A1
ENSG00000143303	1	156688234	156716752	48	11	83172	1.3623	0.086551	RRNAD1
ENSG00000139668	13	52148644	52346171	239	29	83107	1.3623	0.086554	WDFY2
ENSG00000121039	8	74196847	74247516	112	15	83071	1.3623	0.086559	RDH10
ENSG00000114786	3	51999066	52033199	17	8	83080	1.3621	0.086577	ABHD14A-ACY1
ENSG00000243989	3	51999066	52033213	17	8	83080	1.3621	0.086577	ACY1
ENSG00000254245	5	140713601	140902546	408	29	83212	1.3618	0.086632	PCDHGA3
ENSG00000092531	15	42773431	42847547	94	10	83164	1.3618	0.086637	SNAP23
ENSG00000144711	3	12928719	13124617	379	64	83003	1.3617	0.086653	IQSEC1
ENSG00000164989	9	15542895	16071661	1305	18	83053	1.3616	0.086666	CCDC171
ENSG00000133958	14	93789565	94184222	769	23	83149	1.3616	0.086668	UNC79
ENSG00000103522	16	27403483	27472115	139	29	83076	1.3614	0.0867	IL21R
ENSG00000205664	X	3725569	3771898	48	5	83055	1.3613	0.086712	RP11-706O15.1
ENSG00000100024	22	24853206	24934358	165	20	83210	1.3602	0.086883	UPB1
ENSG00000215527	18	12648042	12673470	69	8	83189	1.3596	0.086971	AP005482.1
ENSG00000197520	1	222900549	222934147	47	10	83146	1.3596	0.086984	FAM177B
ENSG00000176623	8	87470486	87536586	192	15	83206	1.3595	0.087002	RMDN1
ENSG00000137747	11	117761358	117810174	120	21	82982	1.3593	0.087027	TMPRSS13
ENSG00000182223	4	48482269	48506406	43	6	83035	1.3589	0.087083	ZAR1
ENSG00000221909	7	99133931	99166159	34	7	83174	1.3589	0.087083	FAM200A
ENSG00000106686	9	4543386	4676674	406	37	83086	1.3588	0.087104	SPATA6L
ENSG00000179542	X	142700596	142733596	10	3	83240	1.3587	0.087128	SLITRK4
ENSG00000131149	16	85635015	85719810	82	21	83092	1.3586	0.087129	GSE1
ENSG00000140398	15	75629296	75657592	33	10	83172	1.3586	0.087132	NEIL1
ENSG00000269545	19	58730831	58808173	208	21	83103	1.3581	0.087213	CTD-3138B18.4
ENSG00000104695	8	30621973	30681830	114	11	83167	1.3579	0.087242	PPP2CB
ENSG00000183155	1	202838085	202868263	59	8	83071	1.3578	0.087258	RABIF
ENSG00000196338	X	70354681	70401051	49	11	83065	1.3578	0.087263	NLGN3
ENSG00000120647	12	488439	561811	128	18	83122	1.3577	0.087281	CCDC77
ENSG00000164600	7	31367075	31390508	27	7	82953	1.3576	0.087302	NEUROD6
ENSG00000140876	16	77746411	77786157	240	22	83078	1.3573	0.087346	NUDT7
ENSG00000169684	15	78847862	78897611	97	10	83216	1.3573	0.08735	CHRNA5
ENSG00000198034	X	71465529	71507150	20	4	83068	1.3571	0.087373	RPS4X
ENSG00000137274	6	3108608	3163812	83	8	83193	1.3567	0.08743	BPHL
ENSG00000182934	11	126122814	126149039	52	11	83189	1.3558	0.087579	SRPR
ENSG00000143570	1	153921575	153950188	31	6	83171	1.3558	0.087582	SLC39A1
ENSG00000123243	10	7591232	7718961	315	42	83046	1.3557	0.0876	ITIH5
ENSG00000187806	15	72680614	72710370	50	4	83201	1.3556	0.087609	TMEM202
ENSG00000164736	8	55360495	55383448	36	7	83089	1.3554	0.087647	SOX17
ENSG00000164338	5	72851268	72887794	91	9	83234	1.3552	0.087673	UTP15
ENSG00000264545	9	21792635	22042985	345	41	83026	1.3551	0.087686	RP11-145E5.5
ENSG00000162761	1	165161104	165335952	392	50	83057	1.3547	0.087757	LMX1A
ENSG00000175063	20	44431215	44455596	68	11	83163	1.3547	0.087763	UBE2C
ENSG00000110074	11	126128950	126158026	73	14	83171	1.3544	0.087808	FOXRED1
ENSG00000155792	8	120875957	121073152	729	28	83103	1.3543	0.087821	DEPTOR
ENSG00000142233	19	49154664	49186338	22	7	83016	1.3539	0.087884	NTN5
ENSG00000148950	11	31443948	31541192	102	7	83179	1.3539	0.087889	IMMP1L
ENSG00000242372	20	33856714	33882788	44	5	82942	1.3535	0.087947	EIF6
ENSG00000204120	2	233552009	233735285	403	19	83172	1.3534	0.087964	GIGYF2
ENSG00000228146	16	3184220	3209964	56	4	82899	1.3526	0.088094	CASP16
ENSG00000107954	10	105243736	105362309	208	32	83063	1.3526	0.088096	NEURL1
ENSG00000124116	20	44366583	44430571	213	16	83187	1.3526	0.088099	WFDC3
ENSG00000035720	4	68414446	68483055	177	24	83047	1.3522	0.088152	STAP1
ENSG00000204956	5	140700252	140902546	443	33	83212	1.3522	0.088162	PCDHGA1
ENSG00000103197	16	2087466	2148716	80	18	83016	1.352	0.08818	TSC2
ENSG00000111481	12	54684986	54755633	40	4	82879	1.3514	0.08829	COPZ1
ENSG00000168830	6	87637024	87736349	204	20	83089	1.3513	0.088292	HTR1E
ENSG00000094975	1	172491489	172590971	125	15	83197	1.3512	0.088311	SUCO
ENSG00000223865	6	33033703	33064978	559	11	83246	1.351	0.088349	HLA-DPB1
ENSG00000182870	12	132670924	132915935	258	41	83085	1.3508	0.088385	GALNT9
ENSG00000148832	10	135182695	135215198	68	9	83070	1.3503	0.088454	PAOX
ENSG00000197444	10	50932689	50980425	99	11	82981	1.3499	0.088522	OGDHL
ENSG00000137558	8	75726772	75777264	129	14	83148	1.3493	0.088627	PI15
ENSG00000100218	22	23391593	23497208	152	14	83058	1.3491	0.088651	RTDR1
ENSG00000153165	2	107011446	107094832	12	5	82718	1.349	0.088674	RGPD3
ENSG00000184007	1	32362022	32420457	71	12	83135	1.3484	0.088758	PTP4A2
ENSG00000140623	16	4817670	4848522	74	12	82992	1.3483	0.088784	SEPT12
ENSG00000139537	12	49287893	49335623	120	7	83259	1.3482	0.088797	CCDC65
ENSG00000214681	3	51897737	51919600	47	6	83172	1.3481	0.088818	IQCF5
ENSG00000178882	12	124447788	124810570	820	77	83068	1.348	0.088823	FAM101A
ENSG00000164104	4	174242846	174266276	37	5	83235	1.3479	0.08884	HMGB2
ENSG00000249008	4	178153693	178179927	48	11	82967	1.3479	0.088842	RP11-487E13.1
ENSG00000214026	11	1958508	2015752	124	20	83122	1.3472	0.088965	MRPL23
ENSG00000166526	7	99651656	99690171	48	9	83187	1.3471	0.088971	ZNF3
ENSG00000187260	7	151062995	151117813	109	30	82991	1.347	0.088986	WDR86
ENSG00000174996	11	66014765	66045331	39	9	83057	1.347	0.088995	KLC2
ENSG00000115386	2	79337488	79360545	43	9	82847	1.3455	0.089224	REG1A
ENSG00000145491	5	10431636	10482141	84	7	83130	1.345	0.089305	ROPN1L
ENSG00000167825	11	55692932	55713876	137	5	83279	1.345	0.089305	OR5I1
ENSG00000010327	3	52519354	52568511	72	12	83137	1.3447	0.089358	STAB1
ENSG00000181481	17	29285803	29336929	13	7	83041	1.3447	0.089365	RNF135
ENSG00000124104	20	44452449	44481914	69	12	83151	1.3435	0.089549	SNX21
ENSG00000133805	11	10319860	10539126	644	67	83087	1.3431	0.089616	AMPD3
ENSG00000184999	11	62895339	63147190	685	23	83178	1.3427	0.089683	SLC22A10
ENSG00000169251	3	160812484	160981320	295	20	83073	1.3424	0.089728	NMD3
ENSG00000104369	8	75136935	75243563	159	24	83023	1.3421	0.089788	JPH1
ENSG00000067842	X	152773134	152858397	147	18	83128	1.3421	0.089789	ATP2B3
ENSG00000151773	13	44388045	44463827	284	20	83239	1.3419	0.089813	CCDC122
ENSG00000170949	19	53559859	53616689	170	26	83064	1.3417	0.089839	ZNF160
ENSG00000112893	5	109015067	109215326	618	25	83135	1.3414	0.089888	MAN2A1
ENSG00000102910	16	48268207	48407033	188	10	83199	1.3413	0.089912	LONP2
ENSG00000143891	2	38883052	38978379	145	16	83129	1.3413	0.089913	GALM
ENSG00000138002	2	27657238	27722656	85	7	83210	1.3407	0.090006	IFT172
ENSG00000148795	10	104580288	104607290	66	10	83117	1.3402	0.090096	CYP17A1
ENSG00000165476	10	65271123	65394883	282	18	83153	1.3394	0.090216	REEP3
ENSG00000118564	4	15596162	15693302	260	15	83227	1.339	0.090293	FBXL5
ENSG00000099992	22	30677979	30733035	97	16	83214	1.3388	0.090326	TBC1D10A
ENSG00000149260	11	76767979	76847201	150	27	83082	1.3387	0.09034	CAPN5
ENSG00000157992	2	27655233	27679348	27	4	83249	1.3386	0.090346	KRTCAP3
ENSG00000145362	4	113729265	114314896	1314	109	83100	1.3379	0.09047	ANK2
ENSG00000212673	1	32369174	32390745	27	6	83219	1.3378	0.090484	AL136115.1
ENSG00000165204	9	125552370	125573395	44	7	83208	1.3374	0.09054	OR1K1
ENSG00000260259	16	89739028	89762977	70	11	83030	1.3373	0.090565	RP11-368I7.4
ENSG00000243696	3	52837298	52879745	76	7	83165	1.337	0.090619	RP5-966M1.6
ENSG00000119729	2	46758945	46820260	106	20	83072	1.3369	0.090635	RHOQ
ENSG00000161692	17	42775976	42839632	105	18	83122	1.3365	0.090693	DBF4B
ENSG00000165584	X	48195863	48226142	35	5	83232	1.3363	0.090724	SSX3
ENSG00000255863	12	49305767	49343446	104	7	83256	1.3361	0.09076	AC073610.5
ENSG00000173320	4	184764584	184954679	313	56	83023	1.3358	0.090815	STOX2
ENSG00000197381	21	46483768	46656478	405	30	83052	1.3356	0.090839	ADARB1
ENSG00000184113	22	19500547	19525068	41	13	82957	1.3355	0.090852	CLDN5
ENSG00000215529	20	31436729	31559006	268	28	83073	1.3353	0.090886	EFCAB8
ENSG00000161981	16	93010	117669	38	6	82869	1.3344	0.09104	SNRNP25
ENSG00000105641	19	17972782	18015983	76	9	83050	1.3343	0.091059	SLC5A5
ENSG00000154822	3	16834159	17142086	689	34	83093	1.334	0.091099	PLCL2
ENSG00000214265	15	25190181	25255423	137	13	83186	1.3337	0.091154	SNURF
ENSG00000162552	1	22433798	22480462	124	19	83108	1.3334	0.091196	WNT4
ENSG00000182963	17	42865816	42918184	80	14	83067	1.3333	0.091221	GJC1
[truncated: 17,870 more rows]

## Sheet: STable 4.
Supplementary Table 4. MAGMA gene-based results in the male protective cluster, sorted by p-value.
GENE	CHR	START	STOP	NSNPS	NPARAM	N	ZSTAT	P	SYMBOL
ENSG00000204628	5	180653909	180685096	82	11	66447	4.139	1.7441e-05	GNB2L1
ENSG00000171503	4	159583277	159640775	48	12	66380	4.0742	2.3083e-05	ETFDH
ENSG00000171497	4	159620286	159654548	35	6	66382	3.9338	4.1808e-05	PPID
ENSG00000268397	5	180672720	180694578	64	9	66455	3.8583	5.7089e-05	AC008443.1
ENSG00000198663	6	36829646	36906740	202	15	66406	3.816	6.7823e-05	C6orf89
ENSG00000164076	3	49885421	49917655	34	6	66365	3.7446	9.035e-05	CAMKV
ENSG00000183718	5	180671417	180698119	81	10	66451	3.7431	9.0886e-05	TRIM52
ENSG00000166004	11	93384805	93473522	77	17	66365	3.6084	0.00015406	KIAA1731
ENSG00000146063	5	180639499	180672809	103	15	66432	3.6048	0.00015619	TRIM41
ENSG00000228008	3	49931278	49964370	39	7	66447	3.6016	0.0001581	CTD-2330K9.3
ENSG00000164078	3	49914435	49951299	40	5	66454	3.593	0.00016344	MST1R
ENSG00000164077	3	49936302	49977606	52	8	66440	3.5618	0.00018414	MON1A
ENSG00000183763	3	49856034	49904007	49	11	66404	3.4564	0.00027372	TRAIP
ENSG00000010165	1	171740788	171793163	172	9	66436	3.4454	0.0002851	METTL13
ENSG00000251209	15	98275448	98427780	459	39	66340	3.4111	0.00032351	LINC00923
ENSG00000105443	19	48962289	48995571	82	10	66473	3.4021	0.00033431	CYTH2
ENSG00000115539	2	101169152	101203197	43	8	66407	3.3925	0.00034625	PDCL3
ENSG00000182173	17	73502141	73530820	118	14	66395	3.3427	0.00041484	TSEN54
ENSG00000177303	17	73486342	73521664	121	16	66416	3.3138	0.00046019	CASKIN2
ENSG00000126861	17	29589031	29634557	51	3	66457	3.3104	0.00046577	OMG
ENSG00000105989	7	116906685	116973343	103	23	66286	3.2712	0.00053546	WNT2
ENSG00000172809	17	72189721	72216794	99	20	66362	3.2485	0.00058012	RPL38
ENSG00000109536	4	190851943	190894359	85	1	66397	3.2391	0.00059946	FRG1
ENSG00000196189	1	156107157	156157543	63	12	66306	3.2353	0.00060767	SEMA4A
ENSG00000107485	10	8085567	8127161	94	14	66371	3.2262	0.00062725	GATA3
ENSG00000129657	17	75072798	75223179	420	43	66393	3.2219	0.00063661	SEC14L1
ENSG00000164938	8	95928200	95971639	119	13	66407	3.2067	0.00067137	TP53INP1
ENSG00000142235	19	48978528	49026446	92	13	66439	3.1913	0.00070822	LMTK3
ENSG00000077943	10	15545948	15772124	580	38	66353	3.1903	0.00071054	ITGA8
ENSG00000182324	19	48948766	48979367	88	11	66500	3.1815	0.00073253	KCNJ14
ENSG00000197321	10	29736267	30035710	947	74	66376	3.1687	0.00076571	SVIL
ENSG00000196712	17	29411945	29719134	340	7	66431	3.153	0.00080813	NF1
ENSG00000268465	19	48959094	48985688	64	8	66489	3.1182	0.00090993	CTC-273B12.7
ENSG00000077616	11	89854683	89936062	302	17	66477	3.1093	0.00093769	NAALAD2
ENSG00000185088	15	63408071	63460220	154	16	66448	3.0938	0.00098801	RPS27L
ENSG00000214643	6	49903814	49927157	54	8	66183	3.0907	0.00099831	DEFB133
ENSG00000105676	19	19134384	19180563	75	7	66476	3.0861	0.0010139	ARMC6
ENSG00000162543	1	20502578	20532541	40	5	66368	3.0858	0.0010151	UBXN10
ENSG00000139780	13	103328094	103356854	102	18	66398	3.0746	0.0010538	METTL21C
ENSG00000187486	11	17397406	17420878	77	11	66361	3.0582	0.0011135	KCNJ11
ENSG00000175137	1	249094648	249130832	54	5	66297	3.0478	0.0011526	SH3BP5L
ENSG00000187109	12	76428670	76488813	63	6	66340	3.0455	0.0011614	NAP1L1
ENSG00000064607	19	19091697	19154832	103	9	66286	3.0372	0.001194	SUGP2
ENSG00000149294	11	112821997	113159158	851	52	66389	3.0341	0.0012061	NCAM1
ENSG00000114030	3	122130796	122243792	240	20	66474	3.0199	0.0012644	KPNA1
ENSG00000145283	4	87734621	87780416	56	9	66352	3.018	0.0012721	SLC10A6
ENSG00000225781	7	142739417	142760444	53	7	66478	3.0071	0.0013188	OR6V1
ENSG00000125266	13	107132079	107197462	86	16	66382	2.9979	0.0013593	EFNB2
ENSG00000268211	9	131052367	131074212	48	7	66411	2.9716	0.0014812	AL359091.2
ENSG00000004534	3	49967440	50147478	294	13	66484	2.9565	0.0015556	RBM6
ENSG00000175854	9	131027658	131061269	62	8	66409	2.9537	0.0015701	SWI5
ENSG00000186105	5	61864562	61887275	27	7	66422	2.9516	0.0015806	LRRC70
ENSG00000204519	19	58183337	58238669	98	19	66369	2.9461	0.001609	ZNF551
ENSG00000188211	11	17363273	17408888	119	15	66375	2.941	0.0016359	NCR3LG1
ENSG00000182518	X	55159535	55197743	13	2	66231	2.9309	0.0016898	FAM104B
ENSG00000003756	3	50116341	50166454	66	8	66466	2.9258	0.0017179	RBM5
ENSG00000142182	21	45656222	45692099	91	21	66340	2.917	0.0017669	DNMT3L
ENSG00000162695	1	101351632	101457309	134	12	66400	2.8967	0.0018854	SLC30A7
ENSG00000177684	6	49917962	49941818	55	7	66267	2.895	0.0018956	DEFB114
ENSG00000134900	13	103239353	103341521	360	14	66467	2.8934	0.0019054	TPP2
ENSG00000236398	7	142870512	142891528	10	4	66184	2.8867	0.0019467	TAS2R39
ENSG00000091664	11	22349643	22411049	117	25	66299	2.8663	0.0020766	SLC17A6
ENSG00000127948	7	75518518	75626173	146	29	66308	2.8623	0.0021032	POR
ENSG00000174236	12	27839428	27860566	33	7	66342	2.8552	0.0021505	REP15
ENSG00000180758	1	9150364	9199229	90	12	66292	2.8465	0.0022098	GPR157
ENSG00000173369	1	22969255	22998031	79	11	66315	2.8421	0.0022406	C1QB
ENSG00000031081	3	119003220	119149561	425	50	66397	2.8368	0.0022783	ARHGAP31
ENSG00000139725	12	122205664	122251309	98	10	66348	2.8351	0.0022909	RHOF
ENSG00000105447	19	48939030	48970279	77	11	66489	2.8347	0.0022934	GRWD1
ENSG00000180185	16	1866968	1900208	270	9	66479	2.8268	0.0023511	FAHD1
ENSG00000099250	10	33456420	33635190	472	54	66326	2.825	0.0023639	NRP1
ENSG00000262304	17	3458738	3549543	235	37	66317	2.8195	0.0024046	SHPK
ENSG00000168961	17	25946824	25986586	53	10	66265	2.8162	0.0024301	LGALS9
ENSG00000256045	X	55197824	55218944	31	3	66446	2.8154	0.0024358	MTRNR2L10
ENSG00000182263	2	164439906	164602522	230	33	66377	2.8055	0.0025119	FIGN
ENSG00000083814	19	58221119	58248992	64	9	66394	2.7927	0.0026134	ZNF671
ENSG00000268942	5	61798070	61818309	26	6	66415	2.7907	0.00263	CKS1B
ENSG00000107949	10	127502115	127552264	60	7	66346	2.7901	0.0026347	BCCIP
ENSG00000103642	15	63403999	63444260	121	11	66466	2.7891	0.0026424	LACTB
ENSG00000029559	4	88710733	88743074	78	17	66396	2.7865	0.0026637	IBSP
ENSG00000188690	10	127467146	127521817	99	6	66260	2.7855	0.0026721	UROS
ENSG00000155542	5	56195087	56231359	103	10	66425	2.7853	0.0026741	SETD9
ENSG00000240747	3	42840975	42994284	237	31	66386	2.7784	0.002731	KRBOX1
ENSG00000068796	5	61591989	61843076	461	19	66411	2.7711	0.0027937	KIF2A
ENSG00000154175	3	100458000	100722359	602	41	66353	2.768	0.0028197	ABI3BP
ENSG00000164620	5	141006517	141030644	60	17	66352	2.7647	0.002849	RELL2
ENSG00000197309	11	124045923	124066952	74	9	66457	2.7632	0.0028615	OR10D3
ENSG00000057593	13	113750105	113784995	57	8	66328	2.7571	0.0029159	F7
ENSG00000106236	7	98236609	98269180	53	12	66412	2.7543	0.0029413	NPTX2
ENSG00000145545	5	6623456	6679675	190	22	66386	2.7539	0.0029442	SRD5A1
ENSG00000026751	1	160699037	160734611	49	8	66295	2.7529	0.0029539	SLAMF7
ENSG00000196981	3	122120715	122144882	55	9	66436	2.7517	0.0029645	WDR5B
ENSG00000166128	15	63471668	63569981	178	26	66281	2.7474	0.0030033	RAB8B
ENSG00000185920	9	98195262	98289339	157	15	66378	2.7454	0.0030216	PTCH1
ENSG00000106144	7	142975308	143014789	30	11	66364	2.7429	0.003045	CASP2
ENSG00000169548	22	22858060	22884613	74	9	66376	2.7373	0.0030968	ZNF280A
ENSG00000188800	1	40701619	40727363	32	11	66445	2.7341	0.0031275	TMCO2
ENSG00000167098	20	31561579	31602239	92	11	66361	2.7293	0.0031737	SUN5
ENSG00000197417	17	3501556	3549616	137	20	66316	2.7262	0.0032036	SHPK
ENSG00000198477	22	22828767	22873505	154	13	66410	2.7256	0.0032091	ZNF280B
ENSG00000111247	12	4637950	4679214	52	8	66321	2.723	0.0032343	RAD51AP1
ENSG00000155545	5	56205429	56277502	224	19	66431	2.7079	0.003386	MIER3
ENSG00000005961	17	42439548	42476873	29	8	66357	2.7073	0.0033917	ITGA2B
ENSG00000141540	17	72199653	72268155	152	20	66347	2.7071	0.0033935	TTYH2
ENSG00000167641	19	38731877	38757231	86	12	66341	2.7049	0.0034158	PPP1R14A
ENSG00000272658	14	24768161	24791252	44	7	66437	2.7043	0.0034229	LTB4R2
ENSG00000102981	16	67684849	67706681	19	5	66507	2.7013	0.0034535	PARD6A
ENSG00000114378	3	50327320	50359812	27	9	66434	2.6934	0.0035367	HYAL1
ENSG00000269026	19	58183413	58274943	161	22	66375	2.6906	0.003566	AC003006.7
ENSG00000138496	3	122236771	122293424	104	13	66381	2.6862	0.0036135	PARP9
ENSG00000101017	20	44736911	44768502	85	16	66402	2.6849	0.0036278	CD40
ENSG00000152936	12	25552241	25811513	855	53	66377	2.6814	0.0036655	IFLTD1
ENSG00000049860	5	73925848	74028472	240	38	66355	2.6789	0.0036928	HEXB
ENSG00000177551	1	116368998	116396538	75	10	66363	2.673	0.0037585	NHLH2
ENSG00000154485	10	127445022	127474390	28	11	66254	2.6728	0.0037612	MMP21
ENSG00000243477	3	50323833	50346852	19	6	66413	2.6719	0.0037716	NAT6
ENSG00000213903	14	24770656	24797242	44	8	66406	2.6699	0.0037942	LTB4R
ENSG00000156170	8	95897995	96138683	610	31	66359	2.6666	0.0038306	NDUFAF6
ENSG00000163389	3	119177785	119223555	122	16	66473	2.6618	0.0038858	POGLUT1
ENSG00000117543	1	101445179	101501644	56	6	66300	2.6611	0.0038947	DPH5
ENSG00000188010	2	39093103	39166213	110	13	66339	2.6585	0.0039243	MORN2
ENSG00000163815	3	45033040	45087563	126	10	66392	2.6563	0.0039502	CLEC3B
ENSG00000161640	19	50442242	50474429	61	10	66327	2.6554	0.0039607	SIGLEC11
ENSG00000089876	10	127514906	127595005	74	10	66365	2.6546	0.0039697	DHX32
ENSG00000075914	3	45006733	45087558	159	12	66397	2.6456	0.004077	EXOSC7
ENSG00000162039	16	1873984	1944295	469	6	66469	2.6433	0.0041054	MEIOB
ENSG00000266728	17	25940390	25977803	26	10	66320	2.6412	0.0041312	AC015688.3
ENSG00000076604	17	27061002	27087974	28	7	66409	2.6409	0.0041346	TRAF4
ENSG00000147869	9	14709722	14732715	88	16	66353	2.6405	0.0041395	CER1
ENSG00000159167	8	23689428	23722320	66	11	66419	2.6385	0.0041638	STC1
ENSG00000185862	17	29620784	29651130	38	3	66465	2.6264	0.0043144	EVI2B
ENSG00000186051	9	108414738	108435367	36	6	66414	2.6247	0.0043358	TAL2
ENSG00000091128	7	107653993	107780801	174	15	66403	2.6228	0.0043609	LAMB4
ENSG00000135916	2	231719354	231753963	100	23	66316	2.6204	0.0043915	ITM2C
ENSG00000124074	16	67686848	67711168	21	6	66489	2.6203	0.004393	ENKD1
ENSG00000131042	19	54767675	54795039	52	9	66309	2.6202	0.0043945	LILRB2
ENSG00000112175	6	55608443	55750362	227	37	66347	2.6174	0.0044301	BMP5
ENSG00000171045	8	143283441	143494601	709	35	66376	2.6079	0.0045544	TSNARE1
ENSG00000127124	1	41962036	42511596	1152	59	66347	2.6052	0.0045909	HIVEP3
ENSG00000086200	5	61689799	61934409	383	18	66427	2.6029	0.0046225	IPO11
ENSG00000108256	17	27572854	27631136	112	12	66462	2.6011	0.0046461	NUFIP2
ENSG00000154438	7	116993276	117078177	99	13	66399	2.5987	0.004679	ASZ1
ENSG00000142279	19	34961874	35007258	82	17	66342	2.5975	0.0046959	WTIP
ENSG00000198795	18	22631890	22942154	578	63	66349	2.5906	0.0047911	ZNF521
ENSG00000236371	X	120101460	120129642	8	3	66288	2.5902	0.0047959	CT47A1
ENSG00000112773	6	82191156	82472491	710	41	66433	2.59	0.0047986	FAM46A
ENSG00000269175	1	101445761	101467653	21	4	66458	2.585	0.0048687	AC093157.1
ENSG00000108255	17	27563881	27591512	52	10	66443	2.5819	0.0049125	CRYBA1
ENSG00000121388	13	19746173	19771496	169	14	66442	2.5795	0.0049466	RP11-408E5.4
ENSG00000113088	5	54310081	54340398	46	7	66338	2.5744	0.0050204	GZMK
ENSG00000174595	7	130407401	130428888	44	9	66357	2.5734	0.0050353	KLF14
ENSG00000175305	8	95881998	95918906	107	15	66413	2.5714	0.0050649	CCNE2
ENSG00000121297	19	31755851	31850453	153	33	66324	2.5713	0.0050653	TSHZ3
ENSG00000123106	12	28276182	28742883	1140	19	66381	2.571	0.0050707	CCDC91
ENSG00000213906	14	24764940	24791259	51	8	66434	2.5704	0.0050785	LTB4R2
ENSG00000105053	19	50469724	50539203	196	13	66450	2.5698	0.0050885	VRK3
ENSG00000178394	5	63246183	63268334	43	8	66402	2.5677	0.0051188	HTR1A
ENSG00000176225	18	67661029	67883181	533	18	66485	2.563	0.005188	RTTN
ENSG00000186566	17	42462652	42590798	161	9	66459	2.5607	0.0052227	GPATCH8
ENSG00000133816	11	12105543	12295334	452	73	66325	2.5562	0.0052917	MICAL2
ENSG00000176165	14	29225050	29248870	9	4	66328	2.5543	0.0053199	FOXG1
ENSG00000197921	1	2450184	2471684	29	7	66456	2.553	0.0053402	HES5
ENSG00000265118	17	29622231	29655849	47	3	66475	2.5512	0.0053678	CTD-2370N5.3
ENSG00000136854	9	130364544	130467460	93	14	66388	2.5487	0.0054058	STXBP1
ENSG00000230891	3	25890024	25925191	77	7	66404	2.5485	0.0054093	LINC00692
ENSG00000181035	19	19164808	19233697	136	14	66411	2.548	0.0054167	SLC25A42
ENSG00000164465	6	117764980	117901021	370	25	66326	2.5477	0.0054216	DCBLD1
ENSG00000168286	16	67866213	67888097	29	5	66513	2.5454	0.0054578	THAP11
ENSG00000063854	16	1835621	1887195	410	14	66395	2.5441	0.0054778	HAGH
ENSG00000197948	5	141008869	141040986	75	20	66334	2.5373	0.0055858	FCHSD1
ENSG00000168993	4	768745	829986	204	24	66324	2.537	0.0055901	CPLX1
ENSG00000006611	11	17505442	17575963	174	31	66364	2.5294	0.0057134	USH1C
ENSG00000112761	6	112365275	112402171	63	9	66323	2.5291	0.0057173	WISP3
ENSG00000198033	13	19737910	19765992	181	15	66442	2.5289	0.0057205	TUBA3C
ENSG00000072134	17	19108928	19250028	92	10	66425	2.5255	0.0057769	EPN2
ENSG00000102977	16	67681415	67704713	23	5	66497	2.5238	0.005805	ACD
ENSG00000186792	3	50320262	50346899	20	6	66418	2.5232	0.0058148	HYAL3
ENSG00000070214	9	107996903	108211452	425	24	66448	2.5197	0.005873	SLC44A1
ENSG00000102901	16	67852060	67891714	51	7	66504	2.5193	0.005879	CENPT
ENSG00000140416	15	63324831	63374114	146	17	66341	2.5154	0.0059449	TPM1
ENSG00000169188	X	55016790	55045490	4	2	66444	2.5137	0.0059729	APEX2
ENSG00000158578	X	55025488	55067497	4	2	66444	2.5137	0.0059729	ALAS2
ENSG00000164483	6	130455460	130696570	988	26	66412	2.5137	0.0059739	SAMD3
ENSG00000175895	8	96136032	96178912	94	10	66442	2.5135	0.0059763	PLEKHF2
ENSG00000137168	6	36812603	36852800	104	12	66349	2.5125	0.0059941	PPIL1
ENSG00000268948	19	58193868	58214128	29	12	66304	2.5096	0.0060437	AC004017.1
ENSG00000142583	1	9085166	9158537	162	18	66250	2.5093	0.0060489	SLC2A5
ENSG00000102898	16	67870635	67916470	55	7	66506	2.509	0.006054	NUTF2
ENSG00000063169	19	48101453	48216533	230	23	66346	2.5082	0.0060675	GLTSCR1
ENSG00000136305	14	24764302	24790636	50	8	66432	2.5082	0.0060682	CIDEB
ENSG00000124067	16	67967377	68013504	47	7	66486	2.5046	0.0061302	SLC12A4
ENSG00000187772	6	105394923	105541207	161	21	66313	2.5028	0.0061609	LIN28B
ENSG00000133112	13	45901008	45925505	69	9	66431	2.4998	0.0062125	TPT1
ENSG00000242362	X	120101466	120124778	3	2	66247	2.4992	0.0062237	CT47A2
ENSG00000159763	7	142819170	142846839	26	6	66353	2.4991	0.0062254	PIP
ENSG00000133131	X	106047101	106253474	61	13	66368	2.4988	0.0062314	MORC4
ENSG00000140945	16	82650408	83840204	4293	307	66301	2.4963	0.0062748	CDH13
ENSG00000134716	1	60348980	60402462	101	13	66489	2.4945	0.0063074	CYP2J2
ENSG00000088782	20	128111	149804	87	6	66360	2.4942	0.0063115	DEFB127
ENSG00000185947	16	31875079	31938668	70	5	66512	2.4917	0.006356	ZNF267
ENSG00000144648	3	42836244	42939466	182	24	66413	2.4907	0.0063747	ACKR2
ENSG00000138448	2	187444792	187555628	165	18	66389	2.4906	0.0063771	ITGAV
ENSG00000113916	3	187429165	187473515	106	21	66378	2.4901	0.0063851	BCL6
ENSG00000152894	6	128279924	128851870	800	57	66382	2.4867	0.0064463	PTPRK
ENSG00000119514	9	101559981	101622363	120	21	66411	2.4852	0.0064732	GALNT12
ENSG00000159761	16	67690719	67712661	22	6	66484	2.4783	0.0065998	C16orf86
ENSG00000108055	10	112317449	112374394	155	11	66462	2.4776	0.0066127	SMC3
ENSG00000141096	16	67999566	68024732	29	5	66468	2.4752	0.0066584	DPEP3
ENSG00000158473	1	158139737	158164686	50	5	66410	2.4733	0.0066934	CD1D
ENSG00000139718	12	122232086	122280562	49	6	66383	2.4708	0.0067406	SETD1B
ENSG00000132591	17	27171956	27198085	37	5	66428	2.4702	0.0067513	ERAL1
ENSG00000180532	19	58170303	58200520	53	6	66416	2.4685	0.0067847	ZSCAN4
ENSG00000229544	10	126125592	126148753	57	8	66338	2.4662	0.0068271	NKX1-2
ENSG00000140557	15	92927058	93021958	170	31	66332	2.4657	0.006838	ST8SIA2
ENSG00000126261	19	34909257	34970853	123	14	66484	2.4656	0.00684	UBA2
ENSG00000141098	16	67698434	67763324	66	10	66449	2.4654	0.0068421	GFOD2
ENSG00000164307	5	96086521	96153803	299	19	66421	2.4646	0.0068587	ERAP1
ENSG00000147854	9	6403151	6517054	257	14	66354	2.4606	0.0069354	UHRF2
ENSG00000268130	13	113745563	113766608	48	8	66341	2.4557	0.007031	AL137002.1
ENSG00000105993	7	157118075	157220133	213	24	66386	2.4554	0.0070373	DNAJB6
ENSG00000256162	6	131138546	131168275	109	17	66351	2.4549	0.0070466	SMLR1
ENSG00000159792	16	67917175	67973581	55	9	66504	2.4536	0.0070716	PSKH1
ENSG00000148484	10	16622610	16869527	538	56	66332	2.4526	0.0070905	RSU1
ENSG00000064545	19	19219978	19259322	64	11	66271	2.4519	0.0071043	TMEM161A
ENSG00000118162	19	47968401	47997525	28	5	66394	2.4515	0.0071135	KPTN
ENSG00000042062	20	49192645	49318065	278	33	66375	2.4498	0.0071459	FAM65C
ENSG00000188219	2	131965882	132032965	1	1	65999	2.4491	0.0071603	POTEE
ENSG00000148411	9	138888383	138997131	199	33	66346	2.4423	0.0072978	NACC2
ENSG00000132470	17	73707408	73763899	45	16	66352	2.4414	0.007316	ITGB4
ENSG00000180113	6	46645612	46682056	31	9	66448	2.4399	0.0073451	TDRD6
ENSG00000176142	3	119138347	119197677	156	15	66498	2.439	0.0073636	TMEM39A
ENSG00000117091	1	160638536	160691641	130	25	66357	2.438	0.0073842	CD48
ENSG00000106686	9	4543386	4676674	406	37	66356	2.4378	0.0073876	SPATA6L
ENSG00000189283	3	59725036	61247133	4778	298	66332	2.4377	0.0073914	FHIT
ENSG00000134709	1	60270458	60352050	160	17	66439	2.437	0.0074058	HOOK1
ENSG00000114353	3	50253724	50306787	55	10	66445	2.4361	0.0074226	GNAI2
ENSG00000141086	16	67951543	67976317	17	3	66522	2.4348	0.0074494	CTRL
ENSG00000100299	22	51051182	51076607	69	19	66306	2.432	0.0075079	ARSA
ENSG00000233276	3	49384609	49406033	32	7	66421	2.427	0.0076118	GPX1
ENSG00000122591	7	22970878	23063749	256	15	66395	2.4269	0.0076144	FAM126A
ENSG00000179909	19	58198735	58230579	58	13	66366	2.4248	0.0076592	ZNF154
ENSG00000167114	9	131092925	131133749	55	9	66378	2.4241	0.0076735	SLC27A4
ENSG00000248098	19	41874215	41940910	133	7	66377	2.4228	0.0077011	BCKDHA
ENSG00000043093	3	182645862	182713741	69	8	66349	2.4209	0.0077417	DCUN1D1
ENSG00000141084	16	67747005	67850555	107	12	66439	2.4196	0.0077696	RANBP10
ENSG00000173065	17	27072996	27192250	164	7	66467	2.4185	0.0077924	FAM222B
ENSG00000164855	7	1571871	1610457	94	12	66366	2.4179	0.0078044	TMEM184A
ENSG00000188283	19	37698828	37744828	63	10	66383	2.4125	0.0079227	ZNF383
ENSG00000165105	9	85584500	85688092	117	8	66350	2.41	0.0079759	RASEF
ENSG00000071054	2	102303312	102521149	324	19	66421	2.4097	0.0079829	MAP4K4
ENSG00000273291	3	42840938	43107363	456	36	66361	2.4081	0.0080189	KRBOX1
ENSG00000219607	6	5075720	5097455	31	7	66274	2.4078	0.0080251	PPP1R3G
ENSG00000107789	10	89254632	89323217	118	17	66434	2.4075	0.0080313	MINPP1
ENSG00000168515	11	61947688	61971011	75	6	66419	2.4055	0.0080755	SCGB1D1
ENSG00000183137	6	109406313	109495135	90	7	66423	2.4044	0.008099	CEP57L1
ENSG00000125827	20	7947995	8010476	143	14	66429	2.4038	0.008113	TMX4
ENSG00000182752	9	118906083	119174601	256	48	66350	2.4037	0.0081148	PAPPA
ENSG00000223802	19	18969361	19017536	77	17	66343	2.4023	0.0081469	CERS1
ENSG00000117528	1	94873933	94994222	61	17	66318	2.4019	0.0081548	ABCD3
ENSG00000104814	19	39068281	39119522	81	9	66420	2.4004	0.0081892	MAP4K1
ENSG00000204610	6	30120993	30150473	130	15	66535	2.3974	0.0082556	TRIM15
ENSG00000164123	4	159804286	159969912	391	20	66381	2.3954	0.0083001	C4orf45
ENSG00000166482	17	19276755	19300553	14	4	66273	2.3908	0.0084064	MFAP4
ENSG00000182983	3	42937223	42970825	34	8	66325	2.3901	0.0084214	ZNF662
ENSG00000255730	19	41846758	41940906	175	11	66381	2.3885	0.0084576	CTC-435M10.3
ENSG00000221869	8	48639471	48661648	8	4	66322	2.388	0.0084699	CEBPD
ENSG00000086189	5	61673081	61709766	70	9	66307	2.3874	0.0084833	DIMT1
ENSG00000171161	1	249122409	249153716	38	6	66323	2.3867	0.0085001	ZNF672
ENSG00000163214	2	39014871	39113075	152	12	66291	2.3862	0.0085123	DHX57
ENSG00000167642	19	38724675	38793254	159	23	66310	2.3856	0.0085249	SPINT2
ENSG00000179761	17	27267531	27394234	138	24	66318	2.3833	0.0085797	PIPOX
ENSG00000250173	5	969480	991415	15	6	66268	2.3825	0.0085975	RP11-661C8.3
ENSG00000185627	11	226546	262983	138	14	66502	2.3816	0.0086191	PSMD13
ENSG00000188677	22	44385091	44578829	416	82	66348	2.3806	0.0086432	PARVB
ENSG00000213398	16	67963653	67988034	17	4	66483	2.3784	0.0086938	LCAT
ENSG00000077348	19	41882279	41913384	58	5	66390	2.3784	0.008695	EXOSC5
ENSG00000197448	7	142931186	142977947	23	11	66334	2.3767	0.0087345	GSTK1
ENSG00000072958	19	16298389	16356160	178	10	66430	2.3765	0.0087395	AP1M1
ENSG00000269404	19	50912195	50944570	57	14	66352	2.3749	0.0087776	SPIB
ENSG00000028277	19	42580263	42710737	117	6	66431	2.3747	0.008781	POU2F2
ENSG00000214642	6	49926390	49947338	47	7	66314	2.3712	0.0088642	DEFB113
ENSG00000237330	1	996346	1019687	36	6	66323	2.3711	0.0088688	RNF223
ENSG00000106853	9	114302002	114372135	214	34	66351	2.3711	0.0088688	PTGR1
ENSG00000196381	19	38148652	38193223	99	14	66460	2.3707	0.0088762	ZNF781
ENSG00000170439	12	56065330	56088395	27	5	66291	2.3679	0.0089456	METTL7B
ENSG00000177191	19	41921264	41944635	48	3	66418	2.3673	0.0089585	B3GNT8
ENSG00000001617	3	50182478	50236508	61	11	66251	2.3642	0.009035	SEMA3F
ENSG00000102904	16	67830668	67876051	53	9	66487	2.3631	0.0090618	TSNAXIP1
ENSG00000135424	12	56068352	56119827	58	7	66362	2.3576	0.0091976	ITGA7
ENSG00000130283	19	18969361	19016905	76	17	66343	2.3573	0.0092038	GDF1
ENSG00000256097	3	52087076	52107567	15	4	66246	2.3568	0.0092173	LINC00696
ENSG00000142082	11	205458	246931	175	15	66453	2.3549	0.0092631	SIRT3
ENSG00000133619	7	149401872	149441664	89	11	66402	2.3521	0.0093341	KRBA1
ENSG00000131732	5	80587409	80619116	75	10	66459	2.352	0.0093366	ZCCHC9
ENSG00000167113	9	131074815	131106351	43	7	66338	2.3465	0.0094755	COQ4
ENSG00000180479	19	38035684	38095673	116	13	66482	2.3432	0.0095585	ZNF571
ENSG00000188038	16	67908708	67932758	29	6	66505	2.3426	0.0095746	NRN1L
ENSG00000105609	19	54744263	54771164	38	11	66406	2.3423	0.0095837	LILRB5
ENSG00000172954	2	30660092	30877091	729	21	66401	2.3421	0.0095867	LCLAT1
ENSG00000109452	4	142934313	143778585	1941	75	66382	2.342	0.0095894	INPP4B
ENSG00000160223	21	45632874	45670849	118	20	66279	2.3392	0.0096613	ICOSLG
ENSG00000178996	5	53803589	53852415	159	23	66393	2.3354	0.0097624	SNX18
ENSG00000198182	19	38177264	38220691	93	13	66446	2.3351	0.0097687	ZNF607
ENSG00000141965	19	4781728	4805571	56	13	66254	2.3297	0.00991	FEM1A
ENSG00000163633	4	87787358	87867354	150	15	66282	2.3291	0.0099262	C4orf36
ENSG00000137693	11	101971192	102114154	237	18	66359	2.3284	0.0099447	YAP1
ENSG00000130822	X	152925185	152964465	43	6	66270	2.3272	0.0099764	PNCK
ENSG00000172782	17	72863428	72899708	74	8	66402	2.3261	0.010006	FADS6
ENSG00000173402	3	49496146	49583048	133	12	66498	2.3261	0.010008	DAG1
ENSG00000103404	16	23062727	23170591	236	14	66420	2.3251	0.010034	USP31
ENSG00000160602	17	27042915	27080473	42	10	66378	2.3222	0.010112	NEK8
ENSG00000120254	6	151176685	151433023	780	62	66357	2.322	0.010116	MTHFD1L
ENSG00000196943	14	24759068	24788330	67	10	66446	2.3211	0.01014	NOP9
ENSG00000146054	5	180610924	180642293	144	18	66449	2.3208	0.010149	TRIM7
ENSG00000128656	2	175654091	175880097	259	13	66309	2.3194	0.010188	CHN1
ENSG00000214237	3	150578832	150622089	78	18	66342	2.3193	0.010188	FAM188B2
ENSG00000114023	3	122093023	122141181	136	17	66311	2.3179	0.010227	FAM162A
ENSG00000187492	3	49818165	49847268	36	10	66491	2.3176	0.010235	CDHR4
ENSG00000037474	5	6589352	6643404	235	22	66380	2.3168	0.010259	NSUN2
ENSG00000262628	17	2955963	2976901	2	1	66049	2.3163	0.010271	OR1D5
ENSG00000152592	4	88561459	88595513	91	12	66358	2.3132	0.010355	DMP1
ENSG00000186106	8	101511980	101582012	133	17	66393	2.3132	0.010355	ANKRD46
ENSG00000141429	18	33151081	33301798	339	10	66427	2.3126	0.010372	GALNT1
ENSG00000145022	3	49439639	49463908	37	5	66507	2.3102	0.01044	TCTA
ENSG00000159189	1	22960123	22984603	87	10	66351	2.3098	0.01045	C1QC
ENSG00000166484	17	19271034	19296857	18	5	66320	2.3068	0.010532	MAPK7
ENSG00000148690	10	95417640	95472329	138	10	66439	2.3067	0.010535	FRA10AC1
ENSG00000166913	20	43504317	43547173	91	7	66451	2.3062	0.010549	YWHAB
ENSG00000105617	19	54648899	54673620	41	13	66434	2.3031	0.010636	LENG1
ENSG00000091482	X	21714090	21786281	39	3	66276	2.301	0.010695	SMPX
ENSG00000136521	3	179312478	179355435	60	6	66458	2.3006	0.010708	NDUFB5
ENSG00000253729	8	48675669	48882743	132	16	66413	2.2996	0.010736	PRKDC
ENSG00000164068	3	49716932	49768962	48	13	66489	2.2969	0.010812	RNF123
ENSG00000112769	6	112419963	112586141	337	30	66347	2.2916	0.010964	LAMA4
ENSG00000004779	16	23582323	23617677	108	12	66466	2.2911	0.010979	NDUFAB1
ENSG00000080546	6	109297640	109426022	225	8	66442	2.2902	0.011004	SESN1
ENSG00000105732	19	42562629	42595701	15	4	66316	2.2884	0.011056	ZNF574
ENSG00000174032	13	45957451	46002590	72	10	66435	2.2876	0.011079	SLC25A30
ENSG00000160789	1	156042364	156119880	147	11	66420	2.2855	0.011143	LMNA
ENSG00000108641	17	19230867	19291495	53	8	66413	2.2826	0.011226	B9D1
ENSG00000074410	15	63603577	63684360	159	26	66354	2.2815	0.011258	CA12
ENSG00000149100	11	32595344	32637808	136	17	66456	2.2814	0.011261	EIF3M
ENSG00000173258	9	114277439	114350124	203	30	66386	2.281	0.011276	ZNF483
ENSG00000163531	1	204787779	205001950	428	51	66379	2.2786	0.011346	NFASC
ENSG00000171817	19	38032308	38114998	153	16	66458	2.2779	0.011366	ZNF540
ENSG00000181690	8	57063463	57133883	91	11	66426	2.2776	0.011375	PLAG1
ENSG00000054523	1	10260863	10451661	583	15	66488	2.2776	0.011377	KIF1B
ENSG00000116062	2	47912669	48047240	298	26	66334	2.2769	0.011397	MSH6
ENSG00000185163	12	132611139	132638880	61	7	66480	2.2762	0.011416	DDX51
ENSG00000144057	2	107408056	107513564	320	22	66413	2.2756	0.011435	ST6GAL2
ENSG00000073350	17	73511161	73581289	292	26	66361	2.2705	0.011588	LLGL2
ENSG00000255223	11	56299746	56320757	109	12	66526	2.2699	0.011607	OR5M11
ENSG00000228594	1	1523392	1545476	16	4	66254	2.2696	0.011616	C1orf233
ENSG00000151067	12	2069952	2812108	1595	141	66374	2.2695	0.011618	CACNA1C
ENSG00000182040	17	72902176	72929351	10	4	66372	2.268	0.011665	USH1G
ENSG00000164061	3	49581922	49718978	178	16	66495	2.2666	0.011706	BSN
ENSG00000173218	1	116174574	116250845	161	26	66340	2.2621	0.011846	VANGL1
ENSG00000110066	11	67912330	67991295	111	13	66194	2.2587	0.011952	SUV420H1
ENSG00000115875	2	38960741	38988636	26	5	66240	2.2584	0.011961	SRSF7
ENSG00000177103	11	117288489	117698240	1069	103	66361	2.258	0.011974	DSCAML1
ENSG00000169139	8	48910960	48987268	38	8	66418	2.255	0.012067	UBE2V2
ENSG00000123892	11	87836410	87918635	284	24	66403	2.2532	0.012123	RAB38
ENSG00000155849	7	36883961	37498852	1553	109	66366	2.253	0.012131	ELMO1
ENSG00000206557	3	32849510	32949318	149	24	66378	2.2522	0.012154	TRIM71
ENSG00000080166	13	95079558	95141936	152	18	66411	2.2519	0.012165	DCT
ENSG00000105426	19	5148506	5350814	459	78	66282	2.2513	0.012183	PTPRS
ENSG00000268856	21	46482796	46502927	63	14	66378	2.2513	0.012183	AP001579.1
ENSG00000179104	12	83070659	83538649	937	66	66383	2.2481	0.012285	TMTC2
ENSG00000245680	19	37662481	37719055	78	12	66397	2.2475	0.012305	ZNF585B
ENSG00000126549	4	70851647	70878287	42	7	66421	2.2474	0.012309	STATH
ENSG00000177602	17	3617211	3640067	67	7	66386	2.247	0.01232	GSG2
ENSG00000198517	7	1560350	1592679	102	5	66260	2.2464	0.01234	MAFK
ENSG00000105983	7	156451646	156695924	771	26	66433	2.2459	0.012356	LMBR1
ENSG00000152484	13	27630293	27756033	307	23	66361	2.2459	0.012356	USP12
ENSG00000143889	2	38779120	38840728	131	12	66413	2.2433	0.012439	HNRNPLL
ENSG00000142539	19	50909056	50941666	50	13	66361	2.2406	0.012527	CTD-2545M3.6
ENSG00000267552	19	38170766	38220089	114	15	66451	2.24	0.012547	CTD-2528L19.4
ENSG00000152147	2	38968676	39022142	89	9	66297	2.2397	0.012555	GEMIN6
ENSG00000040531	17	3529762	3574836	162	19	66331	2.2382	0.012604	CTNS
ENSG00000126860	17	29634578	29658902	35	2	66483	2.2382	0.012605	EVI2A
ENSG00000204393	20	31165281	31206695	48	11	66415	2.2377	0.012622	RP11-410N8.4
ENSG00000114349	3	50219045	50243949	20	7	66240	2.2371	0.012639	GNAT1
ENSG00000213512	1	89587434	89651723	125	12	66434	2.2365	0.01266	GBP7
ENSG00000105402	19	47980894	48028497	56	7	66470	2.2308	0.012846	NAPA
ENSG00000141200	17	51890239	51912573	76	11	66459	2.2301	0.012871	KIF2B
ENSG00000204946	7	148949262	149004393	143	19	66462	2.23	0.012875	ZNF783
ENSG00000142657	1	10448649	10490201	94	13	66444	2.2287	0.012916	PGD
ENSG00000142655	1	10522345	10700815	309	21	66340	2.228	0.012939	PEX14
ENSG00000133142	X	102821159	102852657	20	5	66450	2.2272	0.012968	TCEAL4
ENSG00000186451	3	57084469	57119460	70	12	66282	2.2249	0.013042	SPATA12
ENSG00000187801	1	40905774	40939390	104	18	66439	2.2237	0.013085	ZFP69B
ENSG00000106511	7	15640837	15736437	249	23	66385	2.223	0.013107	MEOX2
ENSG00000256061	15	55692723	55810432	349	23	66417	2.2206	0.01319	DYX1C1
ENSG00000165376	X	106133394	106184091	14	5	66345	2.2203	0.013198	CLDN2
ENSG00000067560	3	49386578	49460431	126	11	66491	2.2178	0.013285	RHOA
ENSG00000140983	16	708086	734174	77	7	66432	2.2172	0.013306	RHOT2
ENSG00000101444	20	32858074	32909608	55	4	66189	2.2163	0.013334	AHCY
ENSG00000137960	1	78435226	78614133	388	31	66409	2.2159	0.013348	GIPC2
ENSG00000172493	4	87846154	88072206	427	32	66397	2.2133	0.013439	AFF1
ENSG00000133250	19	8565462	8589048	82	4	66347	2.2132	0.013443	ZNF414
ENSG00000107338	9	37909131	38079210	352	17	66365	2.213	0.013448	SHB
ENSG00000150637	18	67488394	67639039	391	38	66434	2.2117	0.013493	CD226
ENSG00000268170	7	142909163	142929360	17	4	66438	2.2105	0.013535	AC073342.1
ENSG00000185220	1	249190395	249224145	33	5	66300	2.209	0.013587	PGBD2
ENSG00000061794	12	27853706	27919228	134	11	66351	2.2075	0.01364	MRPS35
ENSG00000167112	9	131061382	131095021	55	8	66332	2.2071	0.013655	TRUB2
ENSG00000127955	7	79753271	79858718	191	29	66316	2.2067	0.013669	GNAI1
ENSG00000180432	3	42887497	42927633	76	10	66441	2.2065	0.013674	CYP8B1
ENSG00000006071	11	17404432	17508449	252	31	66324	2.2065	0.013676	ABCC8
ENSG00000197756	2	217352912	217453903	172	30	66358	2.2059	0.013697	RPL37A
ENSG00000137509	11	82524544	82691626	307	22	66418	2.2024	0.013817	PRCP
ENSG00000109738	4	157987209	158103242	387	23	66448	2.2004	0.01389	GLRB
ENSG00000042088	14	90411283	90521106	269	12	66504	2.1993	0.01393	TDP1
ENSG00000198471	3	187406047	187430345	83	11	66366	2.1984	0.013961	RTP2
ENSG00000005486	7	75461920	75528244	100	17	66291	2.1975	0.013992	RHBDD2
ENSG00000203780	10	127575108	127708161	234	16	66312	2.196	0.014046	FANK1
ENSG00000159753	16	67668822	67701472	36	8	66439	2.1959	0.014048	RLTPR
ENSG00000104738	8	48862745	48900720	14	4	66445	2.1892	0.014292	MCM4
ENSG00000173531	3	49711380	49736934	22	5	66504	2.1863	0.014396	MST1
ENSG00000188735	12	122140658	122230907	193	20	66384	2.1861	0.014406	TMEM120B
ENSG00000168646	17	63514681	63567765	75	18	66336	2.1836	0.014496	AXIN2
ENSG00000197183	20	31020862	31182876	200	20	66347	2.1801	0.014625	C20orf112
ENSG00000184388	X	72213352	72235551	13	2	66457	2.1741	0.014849	PABPC1L2B
ENSG00000047932	6	117629374	117933691	876	49	66392	2.174	0.014852	GOPC
ENSG00000105341	19	41927223	41956622	52	5	66454	2.174	0.014852	ATP5SL
ENSG00000267819	12	131770067	131792763	3	2	66258	2.1736	0.014867	AC092850.1
ENSG00000198673	12	62092040	62682931	1289	78	66333	2.1722	0.01492	FAM19A2
ENSG00000118620	19	21193426	21252856	132	8	66465	2.1722	0.01492	ZNF430
ENSG00000122824	X	51065083	51090377	23	4	66457	2.1697	0.015013	NUDT10
ENSG00000211445	5	150390124	150418554	63	10	66313	2.1695	0.015024	GPX3
ENSG00000268635	11	77174416	77198074	33	5	66409	2.1688	0.01505	DKFZP434E1119
ENSG00000238269	X	55091496	55115342	4	2	66309	2.1686	0.015055	PAGE2B
ENSG00000206262	3	138656076	138682293	59	5	66461	2.1679	0.015081	C3orf72
ENSG00000170777	9	6318349	6341900	36	6	66307	2.1669	0.015121	TPD52L3
ENSG00000172037	3	49148547	49180551	28	11	66459	2.1662	0.01515	LAMB2
ENSG00000120784	19	38094650	38193238	195	21	66442	2.1661	0.01515	ZFP30
ENSG00000126218	13	113767128	113813843	50	13	66307	2.1659	0.015158	F10
ENSG00000074935	6	112381980	112418732	58	4	66336	2.1641	0.015227	TUBE1
ENSG00000131236	1	40495905	40548321	163	9	66478	2.1638	0.015241	CAP1
ENSG00000128567	7	131175021	131252976	160	34	66335	2.1608	0.015355	PODXL
ENSG00000170634	2	54187975	54542437	816	39	66288	2.1607	0.015359	ACYP2
ENSG00000103061	16	68308406	68354849	70	12	66436	2.1607	0.01536	SLC7A6OS
ENSG00000203618	22	19700468	19722294	14	5	66352	2.1601	0.015382	GP1BB
ENSG00000171720	5	140990443	141026437	76	18	66414	2.1589	0.01543	HDAC3
ENSG00000261884	16	67953517	67979920	17	3	66492	2.1555	0.01556	CTC-479C5.12
ENSG00000188227	19	37987841	38049664	108	17	66378	2.1546	0.015596	ZNF793
ENSG00000176095	3	49751727	49833975	80	14	66479	2.1535	0.015639	IP6K1
ENSG00000068366	X	108857473	108986632	57	4	66337	2.1524	0.015682	ACSL4
ENSG00000164808	8	48163167	48658868	251	34	66398	2.1511	0.015734	SPIDR
ENSG00000241837	21	35265757	35298284	94	13	66372	2.1496	0.015793	ATP5O
ENSG00000131966	14	58656798	58711750	42	13	66288	2.1486	0.015831	ACTR10
ENSG00000176407	2	85188216	85296595	150	13	66464	2.1482	0.015851	KCMF1
ENSG00000165370	X	136102307	136123833	14	4	66339	2.1474	0.01588	GPR101
ENSG00000163092	2	167734997	168126263	1259	34	66450	2.1469	0.015901	XIRP2
ENSG00000091010	5	145708587	145730083	47	7	66346	2.1447	0.015987	POU4F3
ENSG00000161996	16	689311	727833	93	6	66407	2.1435	0.016036	WDR90
ENSG00000135541	6	135594670	135828914	373	27	66439	2.1434	0.016041	AHI1
ENSG00000127540	19	1587171	1615480	17	4	66296	2.143	0.016056	UQCR11
ENSG00000108924	17	53332373	53412426	102	22	66324	2.1421	0.016092	HLF
ENSG00000182606	3	42045294	42277381	518	32	66404	2.1417	0.016107	TRAK1
ENSG00000038358	16	67896926	67928406	33	7	66516	2.141	0.016137	EDC4
ENSG00000183628	22	18883541	18911751	83	14	66314	2.1399	0.01618	DGCR6
ENSG00000128340	22	37611301	37650488	129	15	66315	2.139	0.016219	RAC2
ENSG00000138375	2	217267137	217357776	212	19	66369	2.1379	0.016261	SMARCAL1
ENSG00000140505	15	75031185	75058543	61	7	66466	2.1357	0.016352	CYP1A2
ENSG00000185614	3	49830687	49852463	23	7	66495	2.1337	0.016435	FAM212A
ENSG00000149452	11	62746626	62793311	78	20	66423	2.1335	0.016442	SLC22A8
ENSG00000001626	7	117095838	117366025	347	21	66356	2.1328	0.016472	CFTR
ENSG00000163295	2	233310833	233334742	36	8	66274	2.1326	0.016478	ALPI
ENSG00000166922	15	32923877	32999299	145	37	66366	2.1317	0.016515	SCG5
ENSG00000184702	22	19691987	19722295	18	7	66365	2.1308	0.016554	SEPT5
ENSG00000129566	14	20823826	20891588	160	23	66317	2.1305	0.016564	TEP1
ENSG00000221937	7	142909130	142930162	19	4	66416	2.1284	0.016651	TAS2R40
ENSG00000121350	12	21580549	21633300	282	11	66471	2.1282	0.016661	PYROXD1
ENSG00000021762	11	3098346	3197969	294	40	66352	2.127	0.016709	OSBPL5
ENSG00000117000	1	40617045	40716593	102	15	66412	2.1256	0.016767	RLF
ENSG00000158458	5	139216364	139432884	301	30	66378	2.1247	0.016807	NRG2
ENSG00000197506	9	86880372	86965672	267	25	66394	2.1203	0.016992	SLC28A3
ENSG00000175573	11	65674279	65696588	38	7	66435	2.12	0.017003	C11orf68
ENSG00000198028	19	9567183	9619283	150	5	66453	2.1196	0.017021	ZNF560
ENSG00000145020	3	49444211	49470186	37	6	66477	2.1176	0.017104	AMT
ENSG00000136381	15	78719773	78803798	154	13	66406	2.1172	0.017123	IREB2
ENSG00000166855	15	65430557	65487680	38	6	66390	2.1168	0.01714	CLPX
ENSG00000145029	3	49450379	49476759	46	8	66476	2.1162	0.017165	NICN1
ENSG00000113845	3	119207379	119253937	140	16	66470	2.1144	0.01724	TIMMDC1
ENSG00000122224	1	160755864	160808051	117	9	66325	2.1141	0.017254	LY9
ENSG00000002587	4	11384774	11441389	146	39	66336	2.1134	0.017285	HS3ST1
ENSG00000113532	5	100132639	100248970	217	13	66427	2.1113	0.017373	ST8SIA4
ENSG00000105223	19	40844363	40896346	80	18	66330	2.1098	0.017437	PLD3
ENSG00000101986	X	152980323	153020216	25	4	66324	2.1093	0.017458	ABCD1
ENSG00000186288	X	72287115	72309351	28	3	66462	2.1093	0.01746	PABPC1L2A
ENSG00000118004	2	3632426	3702048	167	18	66324	2.107	0.017558	COLEC11
ENSG00000160505	19	56337944	56403220	178	36	66361	2.1061	0.017599	NLRP4
ENSG00000196341	11	124169708	124190733	60	7	66498	2.1053	0.017634	OR8D1
ENSG00000148090	9	93966097	94134195	383	20	66440	2.1038	0.017696	AUH
ENSG00000175550	11	65676728	65699032	39	7	66424	2.1022	0.017768	DRAP1
ENSG00000084073	1	40713779	40769856	68	14	66422	2.1009	0.017824	ZMPSTE24
ENSG00000186714	11	32613792	32826204	618	21	66477	2.1004	0.017847	CCDC73
ENSG00000126856	16	90112974	90168480	129	14	66349	2.0998	0.017873	PRDM7
ENSG00000103653	15	75064398	75105539	78	10	66419	2.0986	0.017928	CSK
ENSG00000182179	3	49832640	49861379	32	9	66441	2.0979	0.017957	UBA7
ENSG00000164087	3	52099269	52198706	112	11	66426	2.0979	0.017958	POC1A
ENSG00000105464	19	48888132	48958188	127	21	66379	2.0975	0.017976	GRIN2D
ENSG00000248540	15	74408256	74431619	13	5	66402	2.0944	0.018114	RP11-247C2.2
ENSG00000188266	15	78789906	78839714	107	7	66177	2.0943	0.018117	HYKK
ENSG00000137221	6	43435261	43484294	87	7	66400	2.0939	0.018133	TJAP1
ENSG00000231171	4	178639911	178921904	680	49	66353	2.0913	0.018252	LINC01098
ENSG00000067221	15	74265547	74296963	68	9	66416	2.091	0.018263	STOML1
ENSG00000041357	15	78822747	78851604	68	5	66240	2.0907	0.018276	PSMA4
ENSG00000103269	16	715666	738268	57	9	66376	2.0907	0.018276	RHBDL1
ENSG00000233404	2	102498955	102521150	33	9	66435	2.0891	0.018351	FLJ20373
ENSG00000228804	3	187410101	187461637	140	18	66383	2.0883	0.018385	RP11-211G3.3
ENSG00000205220	16	67958405	67980990	12	3	66471	2.0882	0.018388	PSMB10
ENSG00000119471	9	115132217	115244690	336	16	66404	2.0882	0.018389	HSDL2
ENSG00000197123	7	63678852	63737309	196	20	66378	2.0879	0.018404	ZNF679
ENSG00000106460	7	12240867	12292993	252	10	66340	2.0865	0.018466	TMEM106B
ENSG00000112996	5	44799027	44830530	64	5	66507	2.086	0.01849	MRPS30
ENSG00000187758	4	100187524	100222185	95	13	66463	2.085	0.018533	ADH1A
ENSG00000110876	12	109005686	109037735	52	15	66385	2.0835	0.018605	SELPLG
ENSG00000149970	X	21382536	21682813	94	20	66365	2.0807	0.018732	CNKSR2
ENSG00000188191	7	578834	777287	346	36	66321	2.0781	0.01885	PRKAR1B
ENSG00000162694	1	101327943	101371554	42	9	66381	2.078	0.018855	EXTL2
ENSG00000171992	5	149970642	150048782	134	16	66411	2.0776	0.018871	SYNPO
ENSG00000095002	2	47620108	47799450	423	30	66347	2.0776	0.018875	MSH2
ENSG00000157782	12	121068355	121115127	93	17	66391	2.076	0.018946	CABP1
ENSG00000152784	4	81095033	81135483	102	12	66340	2.0754	0.018976	PRDM8
ENSG00000077238	16	27314989	27386099	147	22	66296	2.0731	0.019084	IL4R
ENSG00000006704	7	73858120	74026931	193	25	66325	2.0729	0.019089	GTF2IRD1
ENSG00000269883	14	77597026	77619339	39	12	66292	2.0728	0.019096	AC007375.1
ENSG00000171496	9	125319778	125340838	140	13	66463	2.0713	0.019165	OR1L8
ENSG00000204099	2	242739920	242768739	61	10	66343	2.0708	0.019189	NEU4
ENSG00000116685	1	11969648	11996485	73	11	66348	2.0707	0.019194	KIAA2013
ENSG00000172046	3	49135479	49168371	27	7	66509	2.07	0.019225	USP19
ENSG00000268193	19	19007822	19055206	56	12	66344	2.0692	0.019264	AC002985.3
ENSG00000115137	2	25156505	25204963	88	11	66430	2.0674	0.019346	DNAJC27
ENSG00000178826	7	142967050	142995141	16	8	66348	2.0664	0.019397	TMEM139
ENSG00000152443	19	58248164	58279527	59	9	66398	2.0661	0.019409	ZNF776
ENSG00000139352	12	103341464	103364294	24	7	66350	2.066	0.019415	ASCL1
ENSG00000183977	3	20011453	20063822	155	17	66314	2.0654	0.019444	PP2D1
ENSG00000151490	12	15465331	15760333	483	47	66366	2.0644	0.019489	PTPRO
ENSG00000160352	19	21254965	21318073	215	12	66440	2.0644	0.019491	ZNF714
ENSG00000142178	21	44824395	44857008	63	11	66385	2.0637	0.019523	SIK1
ENSG00000203778	6	112398802	112433993	80	3	66279	2.0634	0.019539	FAM229B
ENSG00000091127	7	105070108	105172714	310	26	66374	2.0624	0.019586	PUS7
ENSG00000124939	11	61966140	61991408	24	9	66328	2.0611	0.019648	SCGB2A1
ENSG00000184350	11	3238928	3263616	67	13	66345	2.0595	0.019721	MRGPRE
ENSG00000127325	12	70027140	70103256	275	17	66321	2.0588	0.019758	BEST3
ENSG00000083444	1	11984262	12045595	101	11	66417	2.0572	0.019834	PLOD1
ENSG00000184166	17	2985352	3006290	46	7	66503	2.057	0.019842	OR1D2
ENSG00000146425	6	159047506	159075771	67	9	66394	2.0553	0.019926	DYNLT1
ENSG00000234068	X	55105441	55129275	1	1	66327	2.0549	0.019942	PAGE2
ENSG00000154124	5	14654773	14709820	82	10	66400	2.0545	0.019966	FAM105B
ENSG00000127588	16	838041	860733	83	13	66413	2.0525	0.02006	GNG13
ENSG00000182718	15	60629333	60705082	109	16	66315	2.0514	0.020113	ANXA2
ENSG00000157045	16	15121710	15159921	85	10	66420	2.0513	0.020121	NTAN1
ENSG00000035499	5	59882739	60006017	212	19	66451	2.0503	0.020165	DEPDC1B
ENSG00000105669	19	19000323	19040206	61	12	66315	2.05	0.020181	COPE
ENSG00000198890	1	107589267	107611916	13	3	66151	2.0479	0.020286	PRMT6
ENSG00000186684	2	127931696	127987654	124	16	66279	2.0477	0.020294	CYP27C1
ENSG00000126602	16	3691640	3777598	128	20	66338	2.0472	0.020318	TRAP1
ENSG00000105737	19	42492473	42583650	45	8	66361	2.0466	0.020348	GRIK5
ENSG00000107779	10	88506407	88702595	382	24	66346	2.0461	0.020372	BMPR1A
ENSG00000259066	14	93641318	93694932	119	19	66421	2.0455	0.020404	RP11-371E8.4
ENSG00000196758	2	240489995	240517788	80	15	66400	2.0435	0.020501	AC079612.1
ENSG00000183770	3	138653066	138675982	53	6	66459	2.0411	0.02062	FOXL2
ENSG00000162552	1	22433798	22480462	124	19	66379	2.0399	0.02068	WNT4
ENSG00000130962	X	37198528	37326548	119	6	66454	2.0394	0.020705	PRRG1
ENSG00000182511	15	91416925	91449006	42	9	66326	2.0393	0.020708	FES
ENSG00000182459	17	80307123	80331652	64	5	66393	2.0374	0.020803	TEX19
ENSG00000164330	5	158112928	158536769	690	56	66345	2.0372	0.020816	EBF1
ENSG00000163114	4	96751239	96772625	99	10	66436	2.0362	0.020863	PDHA2
ENSG00000150051	10	27951804	28044989	162	16	66423	2.0361	0.020871	MKX
ENSG00000133246	19	8544940	8577996	82	10	66359	2.0355	0.020902	PRAM1
ENSG00000012963	14	93663401	93705561	109	18	66426	2.0342	0.020966	UBR7
ENSG00000176020	3	49744267	49771349	24	8	66475	2.0326	0.021048	AMIGO3
ENSG00000173540	3	49744277	49771384	24	8	66475	2.0326	0.021048	GMPPB
ENSG00000230185	9	115186096	115259484	213	11	66459	2.0325	0.02105	C9orf147
ENSG00000105409	19	42460734	42511649	18	7	66364	2.0323	0.021061	ATP1A3
ENSG00000023909	1	94340761	94384966	118	15	66432	2.0306	0.021148	GCLM
ENSG00000135045	9	77551497	77577802	20	7	66317	2.0293	0.021216	C9orf40
ENSG00000163827	3	46546913	46631589	257	16	66412	2.0284	0.021257	LRRC2
ENSG00000176692	16	86590857	86612539	33	5	66269	2.0271	0.021328	FOXC2
ENSG00000187024	9	130445257	130497152	53	9	66353	2.0266	0.021353	PTRH1
ENSG00000171453	6	43467440	43507323	59	7	66485	2.0266	0.021354	POLR1C
ENSG00000065485	3	122775909	122954074	434	38	66395	2.0256	0.021402	PDIA5
ENSG00000105289	19	3698107	3760811	91	19	66355	2.0225	0.021564	TJP3
ENSG00000145242	4	66175281	66546213	1052	59	66333	2.0223	0.021573	EPHA5
ENSG00000100220	22	32773569	32818242	180	27	66453	2.0221	0.021581	RTCB
ENSG00000268838	15	78820023	78841288	57	4	66177	2.0206	0.021659	AC027228.1
ENSG00000167210	18	44046935	44246996	462	63	66354	2.0198	0.021703	LOXHD1
ENSG00000170631	8	146145744	146186274	32	8	66291	2.0188	0.021755	ZNF16
ENSG00000204052	6	43464707	43488424	35	6	66460	2.018	0.021796	LRRC73
ENSG00000020577	14	55023815	55270033	458	83	66373	2.0159	0.021903	SAMD4A
ENSG00000185101	11	407933	452011	72	13	66263	2.0155	0.021928	ANO9
ENSG00000162592	1	3658962	3698209	119	18	66382	2.0134	0.022037	CCDC27
ENSG00000153291	6	46610678	46655930	50	9	66437	2.0114	0.022143	SLC25A27
ENSG00000078898	20	31585406	31621515	64	17	66339	2.0103	0.022201	BPIFB2
ENSG00000165355	14	39856873	39911704	133	12	66419	2.0102	0.022202	FBXO33
ENSG00000136813	9	114112972	114257025	250	19	66400	2.009	0.022268	KIAA0368
ENSG00000164086	3	52072935	52100566	19	5	66267	2.0065	0.022402	DUSP7
ENSG00000128609	7	123167051	123208309	86	12	66395	2.0046	0.022501	NDUFA5
ENSG00000198242	17	27036411	27061377	29	6	66410	2.004	0.022537	RPL23A
ENSG00000197381	21	46483768	46656478	405	30	66335	2.0024	0.022622	ADARB1
ENSG00000197961	19	9661029	9705209	125	4	66467	2.0016	0.022666	ZNF121
ENSG00000107562	10	44783038	44891941	333	37	66373	2.0014	0.022676	CXCL12
ENSG00000176595	8	1912044	1965102	123	21	66309	2.0005	0.022722	KBTBD11
ENSG00000160570	19	42692750	42734292	31	3	66444	2	0.022751	DEDD2
ENSG00000197901	11	62693857	62762455	114	15	66403	1.9999	0.022754	SLC22A6
ENSG00000170542	6	2877500	2913514	73	11	66369	1.9998	0.02276	SERPINB9
ENSG00000187678	5	141679992	141716020	42	11	66284	1.9981	0.022853	SPRY4
ENSG00000095564	10	93673526	93800082	209	15	66344	1.9969	0.02292	BTAF1
ENSG00000269295	9	71859331	71879642	67	20	66400	1.9948	0.023033	AL358113.1
ENSG00000114388	3	50374761	50398522	11	3	66475	1.9944	0.023053	NPRL2
ENSG00000268643	19	42728735	42769284	52	5	66231	1.9943	0.023058	AC006486.9
ENSG00000172247	11	47601216	47626211	32	9	66467	1.9938	0.023089	C1QTNF4
ENSG00000189190	19	53257448	53300044	109	22	66312	1.9936	0.0231	ZNF600
ENSG00000092200	14	21746098	21829460	161	22	66352	1.9909	0.023247	RPGRIP1
ENSG00000132600	16	68334877	68402466	184	16	66436	1.9899	0.023299	PRMT7
ENSG00000118508	6	146854829	146886101	35	6	66290	1.9886	0.023371	RAB32
ENSG00000154310	3	170769128	171188197	794	79	66356	1.9882	0.023396	TNIK
ENSG00000147724	8	139132266	139519065	1012	92	66354	1.9881	0.023399	FAM135B
ENSG00000185825	X	152955947	153000152	34	3	66236	1.9869	0.023469	BCAP31
ENSG00000205363	15	74022141	74055088	94	16	66364	1.9864	0.023493	C15orf59
ENSG00000163931	3	53248723	53300068	107	8	66269	1.9858	0.023529	TKT
ENSG00000167110	9	131008108	131048274	59	7	66373	1.9847	0.02359	GOLGA2
ENSG00000141431	18	31148579	31341156	349	27	66348	1.9845	0.023602	ASXL3
ENSG00000167525	17	27020215	27048872	22	6	66431	1.9835	0.023655	PROCA1
ENSG00000161682	17	42420583	42451243	28	10	66404	1.9834	0.02366	FAM171A2
ENSG00000140464	15	74277014	74350153	134	20	66412	1.9815	0.02377	PML
ENSG00000130818	19	9628667	9659303	130	3	66494	1.9811	0.023791	ZNF426
ENSG00000160606	17	27041366	27064953	26	6	66398	1.9808	0.023808	TLCD1
ENSG00000249428	4	2441700	2474668	58	11	66378	1.9806	0.02382	RP11-503N18.3
ENSG00000107890	10	27270843	27399421	404	20	66454	1.9804	0.023831	ANKRD26
ENSG00000114857	3	42632106	42700227	146	12	66451	1.9802	0.02384	NKTR
ENSG00000166398	19	34735442	34856491	252	16	66465	1.98	0.023849	KIAA0355
ENSG00000166313	11	6406355	6450644	55	13	66337	1.9799	0.023855	APBB1
ENSG00000269179	19	50402758	50471648	153	30	66372	1.9793	0.02389	CTC-326K19.6
ENSG00000213918	16	3651729	3740144	166	9	66352	1.979	0.023908	DNASE1
ENSG00000170866	19	54789854	54819952	45	7	66359	1.9755	0.024108	LILRA3
ENSG00000270136	1	19913473	19994549	182	27	66373	1.9738	0.024202	MINOS1-NBL1
ENSG00000167625	19	42714423	42742353	21	5	66393	1.9736	0.024215	ZNF526
ENSG00000140564	15	91401822	91436688	47	8	66289	1.9734	0.024227	FURIN
ENSG00000268324	3	46588888	46611178	92	9	66419	1.9734	0.024228	LUZPP1
ENSG00000183072	5	172649112	172672360	20	7	66416	1.9733	0.02423	NKX2-5
ENSG00000037749	5	153408466	153610038	445	35	66407	1.9714	0.024337	MFAP3
ENSG00000144233	2	128609204	128653496	83	13	66335	1.9712	0.024353	AMMECR1L
ENSG00000261190	16	52029399	52122386	155	28	66324	1.9681	0.024531	C16orf97
ENSG00000070476	3	126146444	126204762	182	20	66370	1.9672	0.024583	ZXDC
ENSG00000110906	12	109876461	109925349	173	15	66465	1.967	0.02459	KCTD10
ENSG00000123700	17	68154814	68186189	33	5	66386	1.9669	0.024596	KCNJ2
ENSG00000126249	19	34885289	34927073	70	11	66429	1.9635	0.024793	PDCD2L
ENSG00000250733	8	140933416	140956190	41	7	66338	1.9609	0.024946	C8orf17
ENSG00000157873	1	2477078	2506821	58	6	66401	1.9603	0.024978	TNFRSF14
ENSG00000145979	6	13256774	13338815	292	17	66359	1.9599	0.025003	TBC1D7
ENSG00000196832	14	20655495	20676605	75	17	66360	1.9597	0.025013	OR11G2
ENSG00000198929	1	162029564	162363321	951	67	66359	1.9587	0.025074	NOS1AP
ENSG00000157211	1	54588747	54629443	96	19	66315	1.957	0.025172	CDCP2
ENSG00000170234	5	159478808	159556430	133	12	66380	1.9568	0.025183	PWWP2A
ENSG00000132429	6	105596155	105637870	82	8	66436	1.9557	0.025253	POPDC3
ENSG00000105723	19	42724338	42756777	36	5	66264	1.9534	0.025384	GSK3A
ENSG00000219200	17	6905736	6927851	36	4	66406	1.9523	0.025451	RNASEK
ENSG00000269871	17	6905928	6927755	36	4	66406	1.9523	0.025451	AC040977.1
ENSG00000170270	14	93659239	93683439	53	10	66424	1.9522	0.025455	C14orf142
ENSG00000196353	3	131242399	132014254	2217	91	66363	1.9506	0.02555	CPNE4
ENSG00000105722	19	42741724	42769309	39	4	66184	1.9497	0.025608	ERF
ENSG00000109113	17	27031299	27055447	26	6	66442	1.9496	0.025612	RAB34
ENSG00000100258	22	50931376	50956135	76	12	66379	1.9492	0.025636	LMF2
ENSG00000153113	5	95850971	96125299	753	64	66373	1.9487	0.025667	CAST
ENSG00000106302	7	123459037	123527532	98	18	66414	1.9486	0.025674	HYAL4
ENSG00000173085	4	84172689	84216067	67	8	66294	1.9479	0.025715	COQ2
ENSG00000141668	18	70193915	70315756	246	26	66366	1.9466	0.025793	CBLN2
ENSG00000114853	3	42685176	42719072	48	13	66337	1.9461	0.025819	ZBTB47
ENSG00000130731	16	674429	696358	29	5	66318	1.9461	0.025822	C16orf13
ENSG00000130821	X	152943554	152972048	23	3	66206	1.944	0.025946	SLC6A8
ENSG00000120318	5	141022968	141071788	103	30	66297	1.9438	0.02596	ARAP3
ENSG00000174132	5	99861009	99932445	138	11	66386	1.9429	0.026015	FAM174A
ENSG00000070759	1	45799555	45966872	238	16	66299	1.9428	0.02602	TESK2
ENSG00000160948	8	145639000	145663931	39	2	66334	1.9425	0.026041	VPS28
ENSG00000136936	9	100427191	100469639	40	9	66325	1.9424	0.026041	XPA
ENSG00000185915	X	21663609	21686448	9	4	66298	1.9421	0.026064	KLHL34
ENSG00000068912	2	54004181	54055956	102	15	66284	1.942	0.026071	ERLEC1
ENSG00000258315	17	6907814	6930844	34	3	66420	1.9419	0.026075	C17orf49
ENSG00000165490	11	82601017	82679319	185	19	66439	1.9417	0.02609	C11orf82
ENSG00000155313	21	17092344	17262377	285	9	66442	1.9413	0.026111	USP25
ENSG00000036828	3	121892530	122015342	463	31	66400	1.9408	0.026139	CASR
ENSG00000106701	9	108200077	108324714	236	24	66354	1.9384	0.026288	FSD1L
ENSG00000164484	6	130676879	130774208	270	15	66444	1.9381	0.026308	TMEM200A
ENSG00000156675	8	37706136	37766985	30	12	66387	1.9378	0.026322	RAB11FIP1
ENSG00000090447	16	4297187	4333076	48	6	66192	1.9375	0.026343	TFAP4
ENSG00000127578	16	669239	694116	45	6	66358	1.9353	0.026479	WFIKKN1
ENSG00000129170	11	19193578	19242120	113	23	66332	1.9346	0.02652	CSRP3
ENSG00000095637	10	97061528	97331171	756	61	66353	1.9346	0.026522	SORBS1
ENSG00000186666	12	50221573	50246912	45	9	66354	1.9346	0.026522	BCDIN3D
ENSG00000132781	1	45784835	45816142	33	8	66274	1.9342	0.026547	MUTYH
ENSG00000197647	19	12115547	12156556	65	5	66444	1.9339	0.026562	ZNF433
ENSG00000185264	22	37377163	37413882	154	16	66420	1.9337	0.026572	TEX33
ENSG00000253276	7	106287211	106311442	39	11	66373	1.9318	0.026692	CCDC71L
ENSG00000133069	1	205187304	205252471	161	15	66450	1.9313	0.026721	TMCC2
ENSG00000162882	2	42984229	43029733	147	13	66345	1.9313	0.026725	HAAO
ENSG00000164283	5	54263692	54328499	156	18	66400	1.9304	0.026778	ESM1
ENSG00000137207	6	43469565	43494728	36	6	66478	1.9304	0.026781	YIPF3
ENSG00000101290	20	5097432	5188533	223	22	66384	1.9302	0.026788	CDS2
ENSG00000214513	2	73419386	73449641	71	10	66422	1.9297	0.02682	NOTO
ENSG00000142549	19	51805102	51843608	59	10	66348	1.9296	0.026828	IGLON5
ENSG00000101972	X	123084062	123566514	509	43	66391	1.9289	0.026873	STAG2
ENSG00000161939	17	6905954	6930839	38	4	66404	1.9283	0.026908	RNASEK-C17orf49
ENSG00000088038	19	54631444	54669419	68	15	66409	1.9279	0.026932	CNOT3
ENSG00000185049	4	1974441	2053630	68	10	66416	1.9249	0.027118	NELFA
ENSG00000123353	12	56201703	56225663	30	8	66455	1.9245	0.027143	ORMDL2
ENSG00000146648	7	55076714	55334313	571	76	66358	1.9244	0.027151	EGFR
ENSG00000142528	19	50518971	50566671	90	12	66448	1.9237	0.027195	ZNF473
ENSG00000178982	19	39099735	39137595	48	9	66420	1.9234	0.027212	EIF3K
ENSG00000124571	6	43480072	43553812	98	10	66493	1.9231	0.027232	XPO5
ENSG00000121578	3	118920579	118969950	169	20	66432	1.9228	0.027253	B4GALT4
ENSG00000105058	19	16286191	16312857	68	8	66443	1.9226	0.027265	FAM32A
ENSG00000137033	9	6205805	6267983	125	15	66364	1.9215	0.027336	IL33
ENSG00000124406	4	42400390	42669122	481	36	66341	1.9214	0.027341	ATP8A1
ENSG00000204957	19	42736927	42759125	26	3	66220	1.9207	0.027388	AC006486.1
ENSG00000105671	19	19020484	19049436	28	9	66367	1.9189	0.027496	DDX49
ENSG00000126062	3	50382180	50407041	11	4	66484	1.9186	0.027517	TMEM115
ENSG00000164062	3	49701435	49731396	32	5	66511	1.9186	0.02752	APEH
ENSG00000110931	12	121665497	121746111	180	27	66430	1.9183	0.027537	CAMKK2
ENSG00000100033	22	18890294	18934066	107	19	66347	1.9179	0.027564	PRODH
ENSG00000102763	13	42130973	42545256	966	44	66452	1.9174	0.027595	VWA8
ENSG00000185909	3	49199044	49223917	34	6	66432	1.9148	0.027759	KLHDC8B
ENSG00000184254	15	101407919	101466831	70	14	66351	1.913	0.027872	ALDH1A3
ENSG00000167612	12	52271744	52295448	62	13	66363	1.9118	0.027949	ANKRD33
ENSG00000099958	22	24166690	24191315	119	11	66449	1.9116	0.027966	DERL3
ENSG00000180745	10	129666105	129701211	65	23	66339	1.9114	0.027978	CLRN3
ENSG00000255582	14	22091992	22113096	82	12	66303	1.9112	0.02799	OR10G2
ENSG00000103064	16	68288433	68345722	85	13	66407	1.911	0.028003	SLC7A6
ENSG00000125944	1	23620264	23680829	23	10	66370	1.9102	0.028051	HNRNPR
ENSG00000143776	1	227167566	227516175	1677	21	66465	1.9095	0.028099	CDC42BPA
ENSG00000181666	19	37793739	37870267	151	18	66456	1.907	0.028262	HKR1
ENSG00000132773	1	45795342	45819647	34	7	66289	1.9059	0.028331	TOE1
ENSG00000127663	19	4959125	5163606	507	33	66315	1.9046	0.028418	KDM4B
ENSG00000173436	1	19913477	19966314	119	16	66373	1.904	0.028452	MINOS1
ENSG00000163885	3	126103782	126165399	149	26	66369	1.9034	0.028497	CCDC37
ENSG00000130943	22	46641560	46669219	105	7	66404	1.903	0.028518	PKDREJ
ENSG00000116212	1	54401750	54443841	61	10	66373	1.9018	0.028598	LRRC42
ENSG00000167178	15	74382652	74440881	27	9	66332	1.9013	0.028633	ISLR2
ENSG00000167608	19	54653846	54686944	47	13	66407	1.9009	0.028656	TMC4
ENSG00000182362	21	47696251	47727665	140	13	66407	1.9005	0.028685	YBEY
ENSG00000100416	22	46716772	46763237	101	10	66414	1.9003	0.028697	TRMU
ENSG00000070540	17	66407089	66463654	97	19	66330	1.8995	0.02875	WIPI1
ENSG00000198799	1	113605831	113684882	117	12	66409	1.8992	0.02877	LRIG2
ENSG00000112394	6	111398781	111562397	210	22	66373	1.8975	0.02888	SLC16A10
ENSG00000170473	12	56285197	56336402	42	5	66401	1.8971	0.028905	WIBG
ENSG00000103490	16	31202806	31224771	9	2	66291	1.8965	0.028947	PYCARD
ENSG00000261359	16	31203206	31224773	9	2	66291	1.8965	0.028947	C16orf98
ENSG00000133030	17	16935859	17130993	417	26	66423	1.8946	0.029076	MPRIP
ENSG00000078725	9	121905736	122141745	379	41	66325	1.8942	0.029099	BRINP1
ENSG00000118156	19	48013942	48069113	60	7	66507	1.8941	0.029105	ZNF541
ENSG00000111404	12	18223803	18483041	739	37	66360	1.8928	0.029189	RERGL
ENSG00000196218	19	38914339	39088204	479	40	66398	1.8925	0.029211	RYR1
ENSG00000134193	1	120326641	120364283	89	7	66379	1.891	0.029313	REG4
ENSG00000023287	8	53525016	53668403	154	22	66483	1.8894	0.02942	RB1CC1
ENSG00000222047	10	75659727	75692535	34	4	66197	1.8892	0.02943	C10orf55
ENSG00000129646	17	74260130	74313761	165	14	66380	1.8892	0.029431	QRICH2
ENSG00000071203	11	60250251	60284903	162	10	66399	1.8892	0.029433	MS4A12
ENSG00000235568	22	42766416	42838401	141	18	66378	1.8891	0.029436	NFAM1
ENSG00000077585	1	236295832	236395165	161	20	66416	1.8889	0.02945	GPR137B
ENSG00000171126	2	42659157	42731237	82	19	66328	1.8876	0.029539	KCNG3
ENSG00000167723	17	3403796	3471289	170	34	66381	1.8868	0.029593	TRPV3
ENSG00000146038	6	24161984	24368280	670	43	66395	1.8863	0.029629	DCDC2
ENSG00000205208	4	159577831	159603407	14	3	66348	1.886	0.029646	C4orf46
ENSG00000138111	10	104211149	104246802	98	9	66467	1.8844	0.029753	TMEM180
ENSG00000185619	4	689537	774428	280	26	66415	1.8839	0.029792	PCGF3
ENSG00000175728	11	130532851	130597247	58	15	66434	1.8831	0.029845	C11orf44
ENSG00000205853	22	32745893	32788039	278	20	66475	1.8831	0.029846	RFPL3S
ENSG00000173214	6	111570551	111602370	80	16	66402	1.881	0.029984	KIAA1919
ENSG00000144231	2	128593840	128625731	80	10	66403	1.8799	0.030059	POLR2D
ENSG00000137968	1	75657816	76086801	873	32	66387	1.8798	0.030065	SLC44A5
ENSG00000130204	19	45383826	45416946	69	13	66476	1.8794	0.030095	TOMM40
ENSG00000141337	17	66245323	66428872	331	53	66396	1.8789	0.030131	ARSG
ENSG00000204516	6	31452658	31488901	398	25	66481	1.8786	0.030148	MICB
ENSG00000081870	1	54372247	54421602	86	7	66415	1.8782	0.030174	HSPB11
ENSG00000171133	9	114079763	114100800	20	3	66410	1.8779	0.030196	OR2K2
ENSG00000102313	X	54765332	54834673	15	5	66385	1.8766	0.030287	ITIH6
ENSG00000109919	11	47628867	47674175	50	10	66448	1.8756	0.030353	MTCH2
ENSG00000106571	7	41990548	42287469	652	76	66366	1.874	0.030467	GLI3
ENSG00000067900	18	18516867	18701812	99	7	66454	1.873	0.030535	ROCK1
ENSG00000162510	1	31174124	31206434	112	10	66416	1.8726	0.030561	MATN1
ENSG00000086712	X	16794550	16872642	56	3	66301	1.8725	0.030567	TXLNG
ENSG00000257355	19	12118703	12173782	96	6	66449	1.8707	0.030694	CTD-2006C1.10
ENSG00000121440	3	73421584	73684091	437	56	66327	1.8706	0.030697	PDZRN3
ENSG00000160949	8	145644165	145679827	52	3	66355	1.8706	0.030701	TONSL
ENSG00000042429	11	93507393	93557861	86	7	66452	1.8691	0.030804	MED17
ENSG00000205323	12	56136247	56221540	82	14	66468	1.8677	0.030902	SARNP
ENSG00000006459	7	139774546	139886835	221	15	66444	1.8675	0.030918	KDM7A
ENSG00000081320	2	196988290	197051227	166	11	66399	1.8673	0.03093	STK17B
ENSG00000169908	3	149076809	149105652	59	12	66281	1.8658	0.031034	TM4SF1
ENSG00000235978	3	4845978	4938977	186	17	66349	1.8652	0.031079	AC018816.3
ENSG00000215475	13	46344405	46435871	204	34	66318	1.8637	0.031185	SIAH3
ENSG00000135392	12	56204744	56234608	30	9	66449	1.8636	0.031191	DNAJC14
ENSG00000118596	12	59979848	60186395	479	23	66434	1.863	0.03123	SLC16A7
ENSG00000164258	5	52846463	52989168	424	23	66449	1.8629	0.031237	NDUFS4
ENSG00000149948	12	66207911	66370075	240	31	66373	1.8627	0.031252	HMGA2
ENSG00000099769	16	1830414	1854972	161	11	66274	1.8626	0.031259	IGFALS
ENSG00000197530	1	1540795	1575990	35	6	66320	1.8611	0.031365	MIB2
ENSG00000167945	16	845443	873861	74	18	66385	1.8605	0.031405	PRR25
ENSG00000003096	X	117021776	117261303	250	5	66457	1.8584	0.031557	KLHL13
ENSG00000167658	19	3966054	3995467	45	13	66348	1.8577	0.031606	EEF2
ENSG00000171791	18	60780579	60997361	454	81	66394	1.8567	0.031674	BCL2
ENSG00000128276	22	32740872	32767148	185	16	66492	1.8553	0.031778	RFPL3
ENSG00000211452	1	54346912	54386759	133	14	66452	1.8544	0.031841	DIO1
ENSG00000105220	19	34840385	34903061	132	18	66427	1.8543	0.03185	GPI
ENSG00000178919	9	100605536	100628986	101	7	66473	1.8538	0.031887	FOXE1
ENSG00000181523	17	78170515	78204722	86	14	66347	1.8534	0.031916	SGSH
ENSG00000144566	3	19978571	20036667	196	20	66332	1.8522	0.032001	RAB5A
ENSG00000267059	19	1568338	1615444	27	6	66274	1.8505	0.032117	UQCR11
ENSG00000164830	8	107272473	107774922	1085	58	66401	1.8502	0.032145	OXR1
ENSG00000172053	3	49123365	49152553	28	7	66444	1.8496	0.032182	QARS
ENSG00000070756	8	101688044	101745037	88	7	66400	1.8495	0.032191	PABPC1
ENSG00000131626	11	70106806	70240509	263	7	66443	1.8495	0.032195	PPFIA1
ENSG00000149269	11	77022752	77195680	342	15	66401	1.8492	0.032217	PAK1
ENSG00000162654	1	89636831	89674615	80	12	66449	1.8476	0.032333	GBP4
ENSG00000176769	10	132880654	133119984	829	103	66323	1.8469	0.032382	TCERG1L
ENSG00000151148	12	109905207	109984507	224	20	66513	1.8463	0.032423	UBE3B
ENSG00000174718	12	32102304	32156039	169	28	66406	1.8458	0.032462	KIAA1551
ENSG00000149346	20	10405951	10627477	519	28	66356	1.8429	0.032668	SLX4IP
ENSG00000187068	3	184785838	184880802	226	22	66376	1.8427	0.032689	C3orf70
ENSG00000005108	7	11399984	11881824	1238	98	66325	1.8417	0.032756	THSD7A
ENSG00000091490	4	25739055	25875382	214	46	66334	1.8415	0.032778	SEL1L3
ENSG00000179344	6	32617244	32646160	612	19	66377	1.8401	0.032878	HLA-DQB1
ENSG00000011132	19	3740817	3771697	61	14	66305	1.838	0.033028	APBA3
ENSG00000102145	X	48634962	48662716	4	2	66535	1.8374	0.033074	GATA1
ENSG00000228856	4	9354855	9376447	46	4	66286	1.8366	0.033133	USP17L30
ENSG00000188039	19	16820787	16938774	210	26	66361	1.8358	0.033193	NWD1
ENSG00000197249	14	94833084	94867030	127	26	66321	1.835	0.03325	SERPINA1
ENSG00000126550	4	70906119	70934562	85	13	66403	1.8349	0.033259	HTN1
ENSG00000160404	9	130483803	130507604	50	9	66390	1.8348	0.033267	TOR2A
ENSG00000196987	X	153136127	153164444	22	5	66439	1.8344	0.033298	LCA10
ENSG00000255012	11	56370031	56390978	60	10	66508	1.8338	0.033339	OR5M1
ENSG00000188725	5	60443536	60468301	47	9	66461	1.8337	0.033351	SMIM15
ENSG00000087448	12	27922953	27965973	95	10	66261	1.8334	0.033368	KLHL42
ENSG00000189144	19	38216734	38317940	202	23	66413	1.8331	0.033395	ZNF573
ENSG00000151093	3	25814408	25846025	59	7	66396	1.833	0.0334	OXSM
ENSG00000122861	10	75658935	75687255	28	4	66245	1.8328	0.033417	PLAU
ENSG00000249016	5	54242063	54263674	81	11	66253	1.8325	0.033442	RP11-45H22.3
ENSG00000205867	11	1608409	1629524	52	8	66297	1.8324	0.033442	KRTAP5-2
ENSG00000221995	17	27390537	27428537	65	6	66405	1.8322	0.03346	TIAF1
ENSG00000197562	16	629357	689272	168	9	66408	1.832	0.033474	RAB40C
ENSG00000189308	4	83821126	83944079	224	9	66473	1.8312	0.033532	LIN54
ENSG00000152954	6	24116350	24165128	146	29	66361	1.8311	0.033541	NRSN1
ENSG00000157087	3	10355707	10759716	929	97	66350	1.8303	0.033606	ATP2B2
ENSG00000197959	1	171800621	172397606	1137	60	66402	1.8288	0.033714	DNM3
ENSG00000175334	11	65759550	65781620	65	7	66495	1.8281	0.033764	BANF1
ENSG00000198046	19	56940694	56999434	102	14	66454	1.8278	0.033788	ZNF667
ENSG00000169064	3	166948075	167109134	335	21	66415	1.8276	0.033806	ZBBX
ENSG00000117713	1	27012524	27118595	132	7	66479	1.8266	0.033883	ARID1A
ENSG00000168140	16	4411849	4443529	59	11	66392	1.8263	0.033904	VASN
ENSG00000170613	5	156578857	156603275	67	10	66407	1.8256	0.033955	FAM71B
ENSG00000011198	3	43721605	43785863	144	11	66460	1.8254	0.033971	ABHD5
ENSG00000239713	22	39426924	39493748	141	17	66403	1.8209	0.034308	APOBEC3G
ENSG00000106665	7	73693805	73830273	235	17	66364	1.8208	0.03432	CLIP2
ENSG00000137038	9	7786490	7898380	295	32	66331	1.8203	0.034355	TMEM261
ENSG00000174808	4	75659969	75729896	197	15	66410	1.8187	0.034478	BTC
ENSG00000162511	1	31195316	31240667	48	15	66313	1.8179	0.034539	LAPTM5
ENSG00000104388	8	61419416	61546186	254	10	66469	1.8178	0.034548	RAB2A
ENSG00000162645	1	89561815	89626139	167	10	66434	1.8176	0.034564	GBP2
ENSG00000179862	1	41316729	41338018	85	13	66412	1.8174	0.034574	CITED4
ENSG00000163486	1	206506200	206647783	181	14	66431	1.8172	0.034591	SRGAP2
ENSG00000242221	19	43558363	43597197	22	4	66200	1.8166	0.034643	PSG2
ENSG00000154096	11	119278090	119305695	42	4	66346	1.8162	0.034671	THY1
ENSG00000162032	16	1816713	1853701	179	12	66267	1.8152	0.034746	SPSB3
ENSG00000104331	8	57860492	57916403	79	8	66433	1.8148	0.034777	IMPAD1
ENSG00000173372	1	22952999	22976101	60	8	66307	1.8144	0.034808	C1QA
ENSG00000249087	1	23685490	23708332	46	7	66413	1.8122	0.034974	C1orf213
ENSG00000155754	2	202342148	202493901	413	21	66436	1.8119	0.035002	ALS2CR11
ENSG00000019505	11	45251852	45317870	142	15	66379	1.8111	0.03506	SYT13
ENSG00000007968	1	23822922	23867712	76	12	66368	1.8109	0.03508	E2F2
ENSG00000272104	3	50378323	50415354	19	4	66475	1.8097	0.035168	XXcos-LUCA11.5
ENSG00000120539	10	27433753	27485853	198	17	66467	1.8093	0.035203	MASTL
ENSG00000156920	X	135373122	135529215	105	6	66381	1.8085	0.035261	GPR112
ENSG00000066336	11	47366411	47410127	93	12	66254	1.808	0.035301	SPI1
ENSG00000204978	19	41939063	41960670	32	6	66455	1.8077	0.035326	C19orf69
ENSG00000083828	19	58271023	58341307	154	16	66379	1.8069	0.035388	ZNF586
ENSG00000170624	5	155287354	156204799	2206	93	66360	1.8056	0.03549	SGCD
ENSG00000112159	6	90342218	90539442	412	25	66444	1.8048	0.035554	MDN1
ENSG00000196535	17	27390528	27517430	207	19	66376	1.804	0.035618	MYO18A
ENSG00000143416	1	151326778	151355209	42	11	66339	1.8037	0.035639	SELENBP1
ENSG00000198121	9	113625543	113810981	384	36	66313	1.8033	0.035668	LPAR1
ENSG00000147804	8	145625126	145652279	17	4	66351	1.8028	0.035712	SLC39A4
ENSG00000215529	20	31436729	31559006	268	28	66347	1.8024	0.035745	EFCAB8
ENSG00000160298	21	47710095	47753789	148	18	66422	1.8023	0.035748	C21orf58
ENSG00000101384	20	10608332	10664694	98	23	66365	1.8017	0.035797	JAG1
ENSG00000258472	17	26772770	26951215	184	25	66378	1.8015	0.035809	RP11-192H23.4
ENSG00000160551	17	27707482	27888922	288	12	66463	1.8015	0.03581	TAOK1
ENSG00000103266	16	720224	742870	42	8	66382	1.801	0.035851	STUB1
ENSG00000203690	6	167760521	167807998	129	22	66348	1.8006	0.035879	TCP10
ENSG00000131697	1	5912871	6062533	416	19	66377	1.8006	0.035883	NPHP4
ENSG00000146809	7	123197064	123287951	167	20	66358	1.8004	0.035899	ASB15
ENSG00000140873	16	77271710	77479011	820	49	66346	1.8003	0.035906	ADAMTS18
ENSG00000141759	18	77722867	77803949	201	15	66375	1.7994	0.035981	TXNL4A
ENSG00000122507	7	33158856	33655680	1302	49	66378	1.7973	0.036144	BBS9
ENSG00000150457	13	21537171	21645686	263	18	66421	1.7971	0.036162	LATS2
ENSG00000135090	12	118577606	118820750	432	21	66431	1.7969	0.036176	TAOK3
ENSG00000083642	13	33150564	33362157	345	8	66329	1.7961	0.036239	PDS5B
ENSG00000007216	17	26790311	26834799	73	9	66360	1.7955	0.036283	SLC13A2
ENSG00000071889	X	153723350	153754566	35	4	66337	1.7947	0.03635	FAM3A
ENSG00000158747	1	19957048	19994945	93	20	66378	1.7944	0.036371	NBL1
ENSG00000261609	16	81338557	81434489	276	25	66358	1.7944	0.036371	GAN
ENSG00000104375	8	99403631	99965055	731	41	66375	1.7944	0.036378	STK3
ENSG00000167094	9	130468345	130503879	53	9	66375	1.7935	0.036446	TTC16
ENSG00000175356	11	9031071	9169661	262	34	66383	1.7929	0.036495	SCUBE2
ENSG00000166347	18	71910530	71969251	146	10	66349	1.7921	0.036555	CYB5A
ENSG00000179981	18	72912710	73011905	220	31	66383	1.792	0.036569	TSHZ1
ENSG00000138107	10	104228986	104272482	123	7	66499	1.7916	0.0366	ACTR1A
ENSG00000173338	11	65350326	65373467	31	5	66210	1.7916	0.0366	KCNK7
ENSG00000135414	12	56127064	56160911	22	5	66476	1.791	0.036643	GDF11
ENSG00000204613	6	30109722	30138711	201	17	66531	1.7894	0.036778	TRIM10
ENSG00000257390	12	56141059	56231330	84	14	66470	1.789	0.03681	RP11-762I7.5
ENSG00000184221	21	34432450	34454726	14	7	66276	1.7865	0.037008	OLIG1
ENSG00000017373	17	36676251	36772183	132	17	66340	1.7858	0.037062	SRCIN1
ENSG00000134765	18	28699199	28752819	158	15	66404	1.7851	0.037123	DSC1
ENSG00000213619	11	47576888	47616114	41	10	66464	1.7845	0.037174	NDUFS3
ENSG00000164530	6	36912209	36942613	60	10	66239	1.7842	0.037193	PI16
ENSG00000160124	3	122068438	122112078	124	17	66253	1.7835	0.037254	CCDC58
ENSG00000170791	8	57114245	57141357	18	9	66379	1.7826	0.037329	CHCHD7
ENSG00000176788	5	17055707	17286943	628	65	66398	1.7806	0.037488	BASP1
ENSG00000172171	17	29214354	29243838	69	4	66495	1.7803	0.037516	TEFM
ENSG00000162415	1	45472071	45781881	528	19	66404	1.7802	0.037523	ZSWIM5
ENSG00000143942	2	53984929	54012333	78	15	66378	1.78	0.037538	CHAC2
ENSG00000198910	X	153116969	153184677	42	9	66396	1.7792	0.037601	L1CAM
ENSG00000165915	11	47418683	47448047	61	7	66353	1.7769	0.037791	SLC39A13
ENSG00000096088	6	41694449	41731847	81	20	66384	1.7769	0.037792	PGC
ENSG00000168484	8	22004426	22031992	37	12	66290	1.7764	0.037837	SFTPC
ENSG00000091129	7	107778068	108107161	958	51	66350	1.7762	0.037849	NRCAM
ENSG00000064042	4	41351624	41712061	719	58	66377	1.7761	0.037861	LIMCH1
ENSG00000180869	1	85083913	85110703	59	12	66352	1.7759	0.037871	C1orf180
ENSG00000203630	20	1306228	1327555	45	8	66391	1.7759	0.037876	AL136531.1
ENSG00000090054	9	94784281	94887666	345	22	66477	1.7756	0.037898	SPTLC1
ENSG00000160293	9	136617016	136867726	811	72	66365	1.7753	0.037923	VAV2
ENSG00000236980	3	49205065	49239291	46	6	66430	1.7751	0.037942	C3orf84
ENSG00000116147	1	175274330	175722906	968	99	66351	1.775	0.037946	TNR
ENSG00000025770	22	50936645	50971901	113	18	66411	1.7749	0.037961	NCAPH2
ENSG00000170925	X	107214094	107235600	26	4	66476	1.7745	0.037986	TEX13B
ENSG00000269018	11	65348665	65369947	30	5	66199	1.7741	0.038022	AP001362.1
ENSG00000213714	20	55098302	55121576	30	6	66297	1.774	0.03803	FAM209B
ENSG00000181031	17	52293	246045	431	89	66316	1.7719	0.038203	RPH3AL
ENSG00000170734	6	43533887	43596701	76	11	66442	1.7719	0.038207	POLH
ENSG00000080854	11	133768459	133836880	103	23	66327	1.7715	0.038237	IGSF9B
ENSG00000184060	17	29223362	29296340	68	6	66472	1.7715	0.038242	ADAP2
ENSG00000151092	3	25750435	25841530	132	7	66395	1.7711	0.038272	NGLY1
ENSG00000189164	19	37851963	37893968	73	14	66462	1.7703	0.038341	ZNF527
ENSG00000171819	1	11239398	11266038	42	3	66495	1.7703	0.038342	ANGPTL7
ENSG00000244291	7	156421057	156443348	54	11	66444	1.7701	0.038354	C7orf13
ENSG00000114395	3	50378126	50405891	12	4	66465	1.7699	0.03837	CYB561D2
ENSG00000155975	8	17094080	17169936	191	25	66287	1.7696	0.0384	VPS37A
ENSG00000136842	9	100253462	100374030	215	37	66311	1.7689	0.038459	TMOD1
ENSG00000182022	10	125757184	125863206	171	27	66322	1.7679	0.038541	CHST15
ENSG00000110536	11	47576982	47605013	24	7	66469	1.7676	0.038566	PTPMT1
ENSG00000105894	7	136902088	137038611	279	40	66369	1.7672	0.038594	PTN
ENSG00000161999	16	721671	744529	37	8	66366	1.7668	0.03863	JMJD8
ENSG00000183020	11	914894	1022239	254	11	66404	1.7668	0.038634	AP2A2
ENSG00000178015	5	94945782	94967846	22	6	66391	1.7657	0.038721	GPR150
ENSG00000204657	6	29545683	29566745	57	12	66516	1.7653	0.038757	OR2H2
ENSG00000125788	20	113010	136392	56	11	66365	1.7649	0.038791	DEFB126
ENSG00000095906	16	1822902	1849192	117	11	66304	1.7644	0.038831	NUBP2
ENSG00000165985	10	16545742	16574004	62	10	66326	1.7642	0.038848	C1QL3
ENSG00000171823	12	1665159	1713331	87	20	66414	1.7633	0.038925	FBXL14
ENSG00000106692	9	108310411	108413399	187	23	66388	1.7632	0.038933	FKTN
ENSG00000166619	20	36110874	36166333	62	7	66339	1.7626	0.038985	BLCAP
ENSG00000100665	14	95017428	95046250	110	16	66406	1.7626	0.038988	SERPINA4
ENSG00000060656	1	29553028	29663325	191	29	66348	1.7625	0.038989	PTPRU
ENSG00000269855	19	58897457	58918407	32	5	66347	1.7625	0.038992	AC012313.1
ENSG00000214226	17	54859274	54926134	156	11	66385	1.7609	0.039132	C17orf67
ENSG00000108094	10	35287479	35389570	207	8	66500	1.7606	0.039154	CUL2
ENSG00000172296	20	12979627	13157411	677	47	66359	1.7604	0.039166	SPTLC3
ENSG00000168748	16	66868282	66898056	42	5	66404	1.7604	0.039172	CA7
ENSG00000183723	16	66638653	66740610	197	12	66446	1.7588	0.039305	CMTM4
ENSG00000185187	11	395716	427455	44	11	66351	1.7587	0.03931	SIGIRR
ENSG00000197301	12	66235120	66285947	85	11	66413	1.758	0.039371	RP11-366L20.2
ENSG00000146070	6	46661938	46713430	64	10	66360	1.7574	0.039422	PLA2G7
ENSG00000178057	3	49047892	49070928	16	6	66481	1.757	0.039458	NDUFAF3
ENSG00000088002	19	49045332	49112682	208	30	66313	1.7564	0.03951	SULT2B1
ENSG00000205726	21	35004706	35282165	417	59	66336	1.7563	0.039517	ITSN1
ENSG00000178252	3	49034495	49063386	19	5	66497	1.7555	0.039586	WDR6
ENSG00000257046	12	20958608	21253179	1264	22	66444	1.7533	0.039775	LST3
ENSG00000135249	7	105162532	105218124	163	8	66418	1.7524	0.039853	RINT1
ENSG00000069424	1	6041526	6171253	229	48	66335	1.7518	0.039902	KCNAB2
ENSG00000008324	3	42613332	42646606	76	10	66420	1.7516	0.039921	SS18L2
ENSG00000047849	3	47882182	48140769	234	14	66453	1.7507	0.039995	MAP4
ENSG00000198815	1	42632210	42811548	291	13	66461	1.7494	0.040115	FOXJ3
ENSG00000205649	4	70884130	70912255	86	11	66457	1.7493	0.040119	HTN3
ENSG00000249242	4	83394323	83493510	161	32	66316	1.7487	0.040169	TMEM150C
ENSG00000113790	3	184898412	185009778	172	16	66417	1.746	0.040409	EHHADH
ENSG00000134588	X	132148659	132241137	38	5	66433	1.7443	0.040558	USP26
ENSG00000197263	11	124179134	124200184	63	8	66498	1.744	0.040582	OR8D2
ENSG00000215066	9	6457618	6480375	57	7	66290	1.7439	0.040585	C9orf38
ENSG00000135902	2	233380703	233411377	66	14	66371	1.7435	0.040624	CHRND
ENSG00000111707	12	118804185	118865840	145	10	66340	1.7427	0.040689	SUDS3
ENSG00000182489	X	100158431	100194422	18	3	66319	1.7417	0.040777	XKRX
ENSG00000089280	16	31181431	31213127	12	4	66383	1.741	0.04084	FUS
ENSG00000119314	9	114970715	115105947	311	8	66415	1.7408	0.040859	PTBP3
ENSG00000171551	2	233334537	233362538	68	18	66371	1.7405	0.040887	ECEL1
ENSG00000269494	6	82252307	82272537	41	6	66498	1.7404	0.040891	AL359693.1
ENSG00000117971	15	78906461	79030096	248	24	66373	1.7398	0.040949	CHRNB4
ENSG00000187185	16	57822098	57860850	114	20	66369	1.7396	0.040965	CTD-2600O9.1
ENSG00000068878	2	54081204	54207977	331	19	66374	1.7394	0.040978	PSME4
ENSG00000184216	X	153265951	153295431	18	2	66256	1.7394	0.040982	IRAK1
ENSG00000184261	2	47733720	47808078	146	31	66356	1.7371	0.041188	KCNK12
ENSG00000171540	5	76914538	76945513	23	12	66375	1.7368	0.041208	OTP
ENSG00000197808	19	37118094	37167755	104	12	66424	1.7362	0.041261	ZNF461
ENSG00000115827	2	172280727	172351562	147	8	66309	1.7361	0.041276	DCAF17
ENSG00000205758	21	34951647	35026232	89	21	66363	1.736	0.041281	CRYZL1
ENSG00000065357	12	56311103	56357811	28	5	66383	1.7356	0.041315	DGKA
ENSG00000185262	17	74251283	74277375	71	12	66285	1.7349	0.041375	UBALD2
ENSG00000181722	3	114046941	114876118	1156	79	66379	1.7349	0.041376	ZBTB20
ENSG00000168769	4	106057032	106210973	328	29	66442	1.7345	0.041411	TET2
ENSG00000197943	16	81762702	82001899	820	95	66290	1.7339	0.041465	PLCG2
ENSG00000175592	11	65649520	65678044	36	8	66475	1.7339	0.04147	FOSL1
ENSG00000197594	6	132119156	132226295	232	31	66398	1.7329	0.041553	ENPP1
ENSG00000054148	9	139733176	139755488	8	5	66450	1.7329	0.041556	PHPT1
ENSG00000159921	9	36204438	36287053	215	20	66418	1.7328	0.041567	GNE
ENSG00000168152	4	83811837	83851122	59	6	66436	1.7327	0.041576	THAP9
ENSG00000131482	17	41042814	41075386	45	7	66310	1.7324	0.041598	G6PC
ENSG00000075391	1	178052864	178458644	577	18	66416	1.7313	0.041697	RASAL2
ENSG00000149313	11	105936228	105979437	64	9	66455	1.731	0.041724	AASDHPPT
ENSG00000151466	4	129776076	130024764	453	25	66355	1.7293	0.041879	SCLT1
ENSG00000204560	6	30610896	30650814	93	10	66515	1.729	0.041903	DHX16
ENSG00000138613	15	63558217	63611325	97	17	66393	1.729	0.041907	APH1B
ENSG00000205754	12	20958673	21255679	1270	22	66444	1.7276	0.042028	SLCO1B7
ENSG00000141002	16	89930000	89987792	174	12	66417	1.7271	0.042074	TCF25
ENSG00000187800	1	156853490	156896226	114	12	66389	1.727	0.042082	PEAR1
ENSG00000174776	3	167186472	167381771	215	29	66244	1.726	0.04217	WDR49
ENSG00000256043	4	156835270	156885069	150	27	66316	1.726	0.042176	CTSO
ENSG00000150527	14	39724488	39866156	290	15	66331	1.7256	0.042206	CTAGE5
ENSG00000053438	20	36139617	36162092	28	5	66399	1.7251	0.042258	NNAT
ENSG00000171385	1	112303284	112541777	505	68	66345	1.7249	0.042277	KCND3
ENSG00000008735	22	51029114	51062409	101	16	66321	1.7248	0.042284	MAPK8IP2
ENSG00000047621	12	4586894	4657674	71	6	66385	1.7244	0.04232	C12orf4
ENSG00000111700	12	20953636	21253040	1276	22	66443	1.724	0.042356	SLCO1B3
ENSG00000115109	2	120760581	120946695	327	13	66460	1.7235	0.0424	EPB41L5
ENSG00000179165	6	36348328	36420666	217	14	66389	1.7227	0.042471	PXT1
ENSG00000226742	18	77714561	77740822	39	7	66304	1.7213	0.0426	HSBP1L1
ENSG00000175376	11	65754016	65779647	79	8	66500	1.7212	0.042603	EIF1AD
ENSG00000128311	22	37396900	37425681	84	12	66438	1.721	0.042629	TST
ENSG00000144792	3	44609715	44651186	74	8	66443	1.7201	0.042703	ZNF660
ENSG00000126903	X	153705645	153729016	29	3	66406	1.7201	0.042706	SLC10A3
ENSG00000214694	2	39107021	39212590	146	21	66391	1.72	0.042715	ARHGEF33
ENSG00000249209	21	34946993	35294635	518	63	66348	1.7189	0.042813	AP000304.12
ENSG00000225485	17	36574662	36678628	145	22	66292	1.7184	0.042864	ARHGAP23
ENSG00000125826	20	378142	421610	77	14	66378	1.7183	0.042875	RBCK1
ENSG00000179456	1	244204585	244230778	17	8	66353	1.7182	0.042879	ZBTB18
ENSG00000156711	6	36085586	36117842	36	8	66377	1.7175	0.04294	MAPK13
ENSG00000234444	7	63757837	63825238	301	21	66453	1.7172	0.042971	ZNF736
ENSG00000106538	7	150025408	150048763	54	5	66350	1.7163	0.043052	RARRES2
ENSG00000204669	9	74656292	74697733	74	10	66330	1.7162	0.04306	C9orf57
ENSG00000106304	7	123555286	123621468	103	14	66284	1.7162	0.043065	SPAM1
ENSG00000171574	19	58902871	58939694	85	6	66450	1.716	0.043081	ZNF584
ENSG00000095015	5	56101401	56201979	246	19	66437	1.7157	0.04311	MAP3K1
ENSG00000170953	11	124402578	124423575	57	9	66378	1.7153	0.043143	OR8B12
ENSG00000087111	17	26870401	26908890	12	4	66327	1.7152	0.043155	PIGS
ENSG00000131730	5	80519104	80572216	117	12	66379	1.7129	0.043364	CKMT2
ENSG00000146263	6	97580037	97741093	279	15	66445	1.71	0.04363	MMS22L
ENSG00000168539	11	62666151	62699279	43	10	66360	1.7087	0.043757	CHRM1
ENSG00000172432	6	43563053	43606899	56	10	66420	1.7082	0.043801	GTPBP2
ENSG00000173327	11	65355226	65392853	49	9	66279	1.7076	0.043852	MAP3K11
ENSG00000101440	20	32772375	32867150	111	5	66437	1.7072	0.043896	ASIP
ENSG00000167994	11	61654773	61697741	69	17	66307	1.707	0.043909	RAB3IL1
ENSG00000196990	9	136434079	136461319	53	10	66396	1.7068	0.043934	FAM163B
ENSG00000172216	20	48797376	48819212	16	6	66337	1.7066	0.043952	CEBPB
ENSG00000155868	5	156554423	156596030	88	10	66419	1.7061	0.043992	MED7
ENSG00000177301	1	111126202	111184096	95	10	66343	1.7054	0.044056	KCNA2
ENSG00000243440	21	15954251	16041142	221	23	66299	1.7054	0.044065	AF165138.7
ENSG00000196616	4	100216121	100252558	92	17	66470	1.705	0.044099	ADH1B
ENSG00000139193	12	6544033	6570884	72	14	66398	1.7043	0.04416	CD27
ENSG00000139508	13	29264201	29303107	51	7	66435	1.7041	0.044186	SLC46A3
ENSG00000157379	14	24749804	24779039	84	10	66444	1.704	0.044188	DHRS1
ENSG00000257446	19	12144620	12177127	56	5	66465	1.7036	0.044229	ZNF878
ENSG00000180613	4	54955690	54978672	31	4	66401	1.7023	0.044347	GSX2
ENSG00000131263	X	73795052	73844452	50	6	66499	1.7015	0.044422	RLIM
ENSG00000206530	3	112995777	113170457	597	21	66473	1.7015	0.044424	WDR52
ENSG00000072135	2	131103580	131142982	28	4	66351	1.7007	0.044501	PTPN18
ENSG00000107863	10	24862538	25022597	169	16	66343	1.7002	0.044546	ARHGAP21
ENSG00000239605	2	47262677	47392517	441	56	66339	1.7001	0.044552	C2orf61
ENSG00000138032	2	44385108	44481523	162	13	66245	1.7001	0.044557	PPM1B
ENSG00000133985	14	71098504	71152077	105	27	66297	1.6991	0.044649	TTC9
ENSG00000102178	X	153702056	153725009	26	3	66391	1.699	0.044655	UBL4A
ENSG00000183166	7	71234476	71922136	1530	57	66359	1.6984	0.044716	CALN1
ENSG00000177535	1	247604255	247625308	129	16	66356	1.6972	0.044832	OR2B11
ENSG00000204010	10	91127813	91154962	53	11	66361	1.6971	0.044839	IFIT1B
ENSG00000170373	20	23718190	23741905	127	15	66405	1.6969	0.044858	CST1
ENSG00000066651	6	126297576	126370422	59	3	66411	1.6968	0.044866	TRMT11
ENSG00000213096	19	24206276	24322654	363	17	66404	1.6964	0.044903	ZNF254
ENSG00000158481	1	158249576	158273420	25	7	66395	1.6957	0.044976	CD1C
ENSG00000122705	9	36180853	36314778	329	24	66404	1.6955	0.044986	CLTA
ENSG00000128928	15	40687686	40738146	102	11	66343	1.6953	0.04501	IVD
ENSG00000106772	9	79216292	79531003	730	71	66376	1.6948	0.045059	PRUNE2
ENSG00000140497	15	75126071	75175706	65	10	66426	1.6939	0.045141	SCAMP2
ENSG00000011332	19	38691646	38730354	44	10	66349	1.6938	0.045152	DPF1
ENSG00000169906	X	16658281	16682793	33	4	66315	1.6937	0.045166	S100G
ENSG00000163704	3	9977226	10004078	43	4	66414	1.6936	0.045169	PRRT3
ENSG00000112137	6	12707893	13298645	1204	68	66353	1.6935	0.045175	PHACTR1
ENSG00000185305	5	53169775	53616412	997	77	66341	1.6921	0.045311	ARL15
ENSG00000139971	14	58456453	58774857	569	45	66334	1.6919	0.045336	C14orf37
ENSG00000157227	14	23295766	23328236	60	17	66352	1.6917	0.045354	MMP14
ENSG00000136918	9	127605755	127630160	39	4	66411	1.6916	0.045362	WDR38
ENSG00000099889	22	19947419	20014331	215	26	66405	1.6901	0.045507	ARVCF
ENSG00000117448	1	46006215	46045721	76	9	66315	1.6897	0.045544	AKR1A1
ENSG00000060642	1	27103963	27134889	27	6	66471	1.6895	0.045561	PIGV
ENSG00000166012	11	93453114	93527557	145	9	66424	1.6893	0.045585	TAF1D
ENSG00000147862	9	14071842	14408982	404	100	66341	1.6888	0.045625	NFIB
ENSG00000123444	11	47583749	47610567	30	8	66466	1.6867	0.045828	KBTBD4
ENSG00000197361	15	63879552	63904627	48	9	66377	1.6859	0.045906	FBXL22
ENSG00000127586	16	828046	860737	110	16	66400	1.6849	0.046005	CHTF18
ENSG00000132792	20	36312408	36510531	313	20	66362	1.6848	0.046009	CTNNBL1
ENSG00000258847	14	66414015	66481241	136	26	66314	1.6837	0.046121	CTD-2014B16.3
ENSG00000084070	1	40800522	40898998	185	30	66387	1.6835	0.046139	SMAP2
ENSG00000171804	19	38365463	38407317	73	14	66475	1.6833	0.046161	WDR87
ENSG00000158711	1	205567071	205611090	97	16	66385	1.6832	0.046167	ELK4
ENSG00000267360	19	37573921	37711414	263	19	66459	1.6832	0.04617	CTC-454I21.3
ENSG00000100288	22	51007378	51049884	171	25	66379	1.6831	0.046177	CHKB
ENSG00000140506	15	75095057	75128099	55	7	66388	1.6828	0.046208	LMAN1L
ENSG00000168275	1	234499202	234529795	66	6	66300	1.6825	0.046236	COA6
ENSG00000066322	1	43819068	43843696	38	9	66419	1.6824	0.046243	ELOVL1
ENSG00000101251	20	13819893	13987089	462	41	66388	1.6814	0.046346	SEL1L2
ENSG00000137090	9	831690	979090	416	42	66324	1.6814	0.046347	DMRT1
ENSG00000170260	7	148926742	148962700	93	14	66443	1.6812	0.046361	ZNF212
ENSG00000214360	5	171611176	171640456	45	12	66288	1.681	0.046379	EFCAB9
ENSG00000116991	1	232523711	232707304	395	26	66389	1.6798	0.046497	SIPA1L2
ENSG00000174514	1	205528013	205582046	133	24	66350	1.6793	0.046543	MFSD4
ENSG00000108829	17	48442420	48484914	135	13	66497	1.6793	0.046548	LRRC59
ENSG00000173641	1	16330523	16356089	128	13	66430	1.678	0.046674	HSPB7
ENSG00000122642	7	32987017	33056543	116	21	66358	1.6778	0.046696	FKBP9
ENSG00000160339	9	137762654	137789924	98	16	66362	1.6777	0.046707	FCN2
ENSG00000114812	3	42520791	42589059	116	27	66273	1.6775	0.046719	VIPR1
ENSG00000120949	1	12113434	12214264	128	25	66331	1.6771	0.046757	TNFRSF8
ENSG00000153933	17	54901460	54956036	103	7	66431	1.6771	0.046758	DGKE
ENSG00000168959	11	88227744	88809113	1436	41	66417	1.6764	0.046827	GRM5
ENSG00000142046	19	41846816	41899988	73	11	66316	1.6762	0.046849	TMEM91
ENSG00000186448	3	44616380	44699963	110	11	66425	1.676	0.046873	ZNF197
ENSG00000131018	6	152432819	152968936	1395	103	66358	1.6753	0.046938	SYNE1
ENSG00000160255	21	46295868	46361904	170	41	66363	1.6743	0.047037	ITGB2
ENSG00000126752	X	48104752	48136879	78	3	66357	1.6742	0.047044	SSX1
ENSG00000158488	1	158313254	158337343	92	11	66464	1.6738	0.047081	CD1E
ENSG00000133048	1	203138059	203165877	61	15	66418	1.6737	0.047096	CHI3L1
ENSG00000158714	1	159786540	159817039	49	11	66399	1.6729	0.047174	SLAMF8
ENSG00000124688	6	43587277	43618689	44	7	66429	1.6716	0.047306	MAD2L1BP
ENSG00000112276	6	105534697	105595049	150	11	66481	1.6715	0.047311	BVES
ENSG00000090686	1	21994791	22120099	343	29	66420	1.6712	0.047342	USP48
ENSG00000040933	2	99051317	99220853	238	12	66396	1.6708	0.047379	INPP4A
ENSG00000186020	19	37015676	37106178	198	19	66466	1.6698	0.047482	ZNF529
ENSG00000231880	11	47589277	47609823	24	8	66457	1.6682	0.047638	KBTBD4
ENSG00000121898	10	125455723	125709783	782	78	66354	1.668	0.047655	CPXM2
ENSG00000133808	11	12287627	12390691	370	28	66390	1.6676	0.0477	MICALCL
ENSG00000075234	22	46653858	46699905	139	9	66384	1.6676	0.0477	TTC38
ENSG00000183473	22	37590278	37618362	77	12	66321	1.6672	0.047741	SSTR3
ENSG00000012983	14	50875219	51037844	227	22	66416	1.667	0.047758	MAP4K5
ENSG00000188032	19	14182431	14206687	21	8	66343	1.6665	0.047803	C19orf67
ENSG00000117155	1	85099390	85166486	160	17	66369	1.6664	0.047818	SSX2IP
ENSG00000177683	7	108184987	108220194	58	9	66349	1.6656	0.047895	THAP5
ENSG00000189042	19	37168514	37228603	132	11	66425	1.6653	0.047926	ZNF567
ENSG00000124151	20	46120601	46295621	360	18	66464	1.6653	0.047928	NCOA3
ENSG00000166816	16	75135758	75160669	15	5	66317	1.6645	0.048002	LDHD
ENSG00000266953	19	34877220	34910269	61	10	66420	1.6642	0.048035	RP11-618P17.4
ENSG00000169660	17	80366194	80410521	98	14	66406	1.6635	0.048104	HEXDC
ENSG00000196666	11	47598198	47620746	29	10	66444	1.6631	0.048145	FAM180B
ENSG00000139289	12	76409227	76437712	20	10	66411	1.6625	0.04821	PHLDA1
ENSG00000135605	4	48127800	48281881	435	30	66351	1.6624	0.048214	TEC
ENSG00000171824	1	11116675	11169938	140	6	66501	1.6621	0.048246	EXOSC10
ENSG00000107897	10	27474146	27541059	349	15	66460	1.6621	0.048248	ACBD5
ENSG00000213578	15	75108888	75134141	34	8	66378	1.6617	0.048291	CPLX3
ENSG00000117472	1	46630745	46661630	29	7	66444	1.6598	0.048476	TSPAN1
ENSG00000160401	9	130459268	130488281	20	4	66353	1.6596	0.0485	C9orf117
ENSG00000110848	12	9895082	9923497	102	12	66375	1.6592	0.048534	CD69
ENSG00000133027	17	17398877	17505022	193	19	66318	1.6592	0.048535	PEMT
ENSG00000135226	4	70136217	70170768	5	1	66016	1.6591	0.048552	UGT2B28
ENSG00000166603	18	58028564	58050001	48	10	66425	1.6589	0.048569	MC4R
ENSG00000081019	1	114294454	114365098	98	16	66302	1.6588	0.048576	RSBN1
ENSG00000181036	1	159760301	159796041	82	8	66419	1.6575	0.048712	FCRL6
ENSG00000114423	3	105364305	105598396	522	26	66357	1.6571	0.048747	CBLB
ENSG00000113263	5	156559944	156692201	383	33	66425	1.657	0.048755	ITK
ENSG00000116717	1	68140744	68164021	56	9	66299	1.6568	0.048785	GADD45A
ENSG00000120699	13	37562953	37593750	32	4	66445	1.6566	0.048803	EXOSC8
ENSG00000163812	3	44946749	45027677	108	9	66466	1.6559	0.04887	ZDHHC3
ENSG00000255054	1	26127961	26160235	54	4	66461	1.6552	0.04894	RP1-317E23.6
ENSG00000172955	4	100113795	100150694	67	13	66328	1.6546	0.049004	ADH6
ENSG00000075089	12	100582900	100645643	135	18	66463	1.6542	0.049045	ACTR6
ENSG00000273303	3	44597051	44645665	85	9	66439	1.6541	0.049057	RP11-944L7.5
ENSG00000126778	14	61100133	61134977	43	7	66380	1.6535	0.049115	SIX1
ENSG00000135241	7	108100866	108220110	279	20	66310	1.6525	0.049221	PNPLA8
ENSG00000119185	2	9533604	9573676	82	9	66401	1.652	0.049268	ITGB1BP1
ENSG00000134533	12	15250717	15511609	400	27	66296	1.652	0.049268	RERG
ENSG00000184454	1	24872602	24945819	199	27	66310	1.6518	0.049288	NCMAP
ENSG00000167261	16	68011297	68044489	37	7	66341	1.6509	0.04938	DPEP2
ENSG00000185745	10	91142303	91173745	80	13	66334	1.6503	0.049439	IFIT1
ENSG00000136942	9	127610159	127634260	35	4	66421	1.6503	0.04944	RPL35
ENSG00000255713	17	56237017	56257940	56	8	66438	1.6498	0.049487	OR4D2
ENSG00000139318	12	89731009	89757048	81	11	66479	1.6497	0.049497	DUSP6
ENSG00000104472	8	141511397	141537236	40	9	66395	1.6497	0.049499	CHRAC1
ENSG00000175084	2	220273099	220301461	30	8	66447	1.6497	0.049505	DES
ENSG00000182257	22	46435358	46460024	34	7	66217	1.649	0.04957	C22orf26
ENSG00000223474	1	26135212	26157288	47	3	66451	1.6487	0.049603	AL020996.1
ENSG00000188997	11	77872295	77909868	52	10	66383	1.6483	0.049641	KCTD21
ENSG00000139233	12	66506842	66534548	49	7	66487	1.6469	0.04979	LLPH
ENSG00000141574	17	80268900	80301950	72	5	66320	1.6459	0.049888	SECTM1
ENSG00000074771	6	155706504	155787037	159	34	66413	1.6455	0.049931	NOX3
ENSG00000108061	10	112669301	112783425	208	22	66411	1.6442	0.050073	SHOC2
ENSG00000215912	1	2557415	2728286	249	14	66357	1.6441	0.050082	TTC34
ENSG00000136631	1	150029369	150127505	110	4	66392	1.6432	0.050176	VPS45
ENSG00000171798	10	134963951	135049916	299	24	66382	1.6428	0.050209	KNDC1
ENSG00000145824	5	134896373	134924969	27	5	66381	1.6423	0.050267	CXCL14
ENSG00000110921	12	110001060	110045067	136	15	66460	1.6423	0.050268	MVK
ENSG00000165943	14	93638541	93661273	35	11	66380	1.6417	0.050322	MOAP1
ENSG00000117399	1	43814626	43838874	30	8	66408	1.6411	0.050391	CDC20
ENSG00000139835	13	113968505	114028446	139	19	66355	1.6401	0.050493	GRTP1
ENSG00000152214	18	40313192	40705657	772	45	66360	1.6397	0.050529	RIT2
ENSG00000198466	19	58351225	58386480	96	11	66369	1.6382	0.050687	ZNF587
ENSG00000145692	5	78397602	78438108	98	13	66425	1.6373	0.050779	BHMT
ENSG00000096070	6	36154521	36210567	65	12	66371	1.6372	0.05079	BRPF3
ENSG00000161298	19	37085719	37129499	73	10	66469	1.6352	0.051003	ZNF382
ENSG00000118690	6	109159619	109305186	320	25	66469	1.6344	0.051088	ARMC2
ENSG00000086730	7	73603982	73654161	36	9	66379	1.6344	0.051092	LAT2
ENSG00000087266	4	2784750	2852825	204	28	66386	1.6326	0.05128	SH3BP2
ENSG00000135124	12	121637660	121681909	146	16	66460	1.6325	0.05129	P2RX4
ENSG00000187867	19	14154177	14179971	27	5	66322	1.6321	0.051331	PALM3
ENSG00000164438	5	170726288	170749138	33	7	66391	1.6319	0.051355	TLX3
ENSG00000132153	3	47834399	47901685	58	8	66466	1.6317	0.051375	DHX30
ENSG00000147443	8	21756384	21781371	54	12	66246	1.6308	0.051466	DOK2
ENSG00000179542	X	142700596	142733596	10	3	66487	1.6288	0.051681	SLITRK4
ENSG00000132975	13	27319341	27344922	72	8	66349	1.6284	0.051723	GPR12
ENSG00000141560	17	80664559	80698204	144	15	66408	1.6283	0.051734	FN3KRP
ENSG00000196689	17	3458738	3510392	114	22	66317	1.628	0.051757	TRPV1
ENSG00000117640	1	26135131	26169432	70	3	66470	1.6277	0.051791	MTFR1L
ENSG00000175106	17	15331205	15476909	325	26	66393	1.6277	0.051794	TVP23C
ENSG00000112367	6	110002499	110156631	280	22	66426	1.627	0.051867	FIG4
ENSG00000269185	7	108530389	108550655	85	8	66459	1.6269	0.05188	FLJ00325
ENSG00000099954	22	17830837	18047850	569	61	66379	1.6268	0.05189	CECR2
ENSG00000163703	3	9965506	9997097	47	8	66408	1.6263	0.051944	CRELD1
ENSG00000216560	4	3568596	3602438	6	2	66339	1.6262	0.051954	LINC00955
ENSG00000101849	X	9421335	9697780	305	51	66328	1.6258	0.051995	TBL1X
ENSG00000101773	18	20368224	20616451	506	16	66445	1.6254	0.052035	RBBP8
ENSG00000127423	1	26148414	26195903	85	3	66482	1.6253	0.052048	AUNIP
ENSG00000226490	8	142514738	142538837	71	12	66348	1.6239	0.052202	AC138647.1
ENSG00000136518	3	179270668	179316196	61	6	66440	1.6228	0.052319	ACTL6A
ENSG00000151640	10	133990404	134029280	114	13	66346	1.6226	0.052336	DPYSL4
ENSG00000125945	1	23675941	23705935	54	7	66427	1.622	0.052404	ZNF436
ENSG00000141854	19	14173348	14195874	31	4	66345	1.6218	0.052426	hsa-mir-1199
ENSG00000198742	7	98615061	98751723	211	34	66325	1.6217	0.052434	SMURF1
ENSG00000177108	14	77587613	77619077	57	15	66322	1.6214	0.052465	ZDHHC22
ENSG00000159593	16	66826778	66917159	146	12	66426	1.6211	0.052493	NAE1
ENSG00000148834	10	105985114	106037217	77	17	66349	1.6209	0.052517	GSTO1
ENSG00000166153	12	100587447	100670857	152	20	66426	1.6205	0.052564	DEPDC4
ENSG00000095794	10	35405719	35511886	200	8	66483	1.6192	0.0527	CREM
ENSG00000162430	1	26116667	26154713	48	5	66430	1.619	0.052722	SEPN1
ENSG00000079112	8	95129399	95239531	262	31	66401	1.6189	0.052732	CDH17
ENSG00000125775	20	1280619	1319883	81	19	66371	1.6182	0.052809	SDCBP2
ENSG00000174915	11	438268	501393	176	17	66369	1.6174	0.052895	PTDSS2
ENSG00000127399	7	150009728	150045239	64	4	66390	1.6171	0.052929	LRRC61
ENSG00000173110	1	161484036	161506681	5	3	66167	1.6168	0.052959	HSPA6
ENSG00000131591	1	1007198	1061741	145	10	66370	1.6155	0.053099	C1orf159
ENSG00000171433	X	48610154	48642064	27	3	66345	1.6155	0.053103	GLOD5
ENSG00000121022	8	67945314	68006018	75	6	66503	1.6154	0.053111	COPS5
ENSG00000081818	5	140491581	140515201	36	6	66487	1.6154	0.053117	PCDHB4
ENSG00000120875	8	29180581	29218185	82	10	66329	1.6138	0.053287	DUSP4
ENSG00000111786	12	120889471	120917596	50	10	66355	1.6113	0.05356	SRSF9
ENSG00000222004	7	26667490	26696889	58	5	66377	1.6111	0.053579	C7orf71
ENSG00000143178	1	168240278	168293664	85	17	66369	1.6102	0.053682	TBX19
ENSG00000093183	3	42579461	42652572	174	16	66429	1.6097	0.053731	SEC22C
ENSG00000169026	4	665618	693230	35	10	66403	1.6091	0.053793	MFSD7
ENSG00000172366	16	681813	708474	35	5	66314	1.6091	0.053796	FAM195A
ENSG00000240563	1	62650503	62688000	215	24	66374	1.6089	0.05382	L1TD1
ENSG00000126777	14	56015790	56178244	417	11	66433	1.6088	0.053832	KTN1
ENSG00000127511	19	16930211	17001164	117	16	66362	1.6072	0.054004	SIN3B
ENSG00000254656	14	101336992	101361184	37	13	66386	1.6072	0.054009	RTL1
ENSG00000171208	16	47101614	47187908	56	7	66433	1.6071	0.054014	NETO2
ENSG00000009413	6	111610234	111814918	418	26	66440	1.607	0.054027	REV3L
ENSG00000155621	9	74516426	74610970	91	16	66258	1.6065	0.054087	C9orf85
ENSG00000140750	16	24920706	25036987	156	11	66347	1.6063	0.054106	ARHGAP17
ENSG00000135636	2	71670852	71923898	626	79	66362	1.6055	0.054193	DYSF
ENSG00000149474	20	18108762	18179031	189	28	66400	1.6051	0.054234	CSRP2BP
ENSG00000205643	22	46629908	46656576	93	7	66408	1.6044	0.054311	CDPF1
ENSG00000114383	3	50347458	50375682	18	6	66480	1.604	0.054352	TUSC2
ENSG00000010322	3	52479134	52537087	88	6	66405	1.6039	0.054367	NISCH
ENSG00000057149	18	61312431	61339197	35	7	66395	1.6038	0.054381	SERPINB3
ENSG00000145416	4	164435450	165315202	2504	105	66388	1.6035	0.054413	MARCH1
ENSG00000164816	8	6902831	6924256	79	11	66341	1.6016	0.054621	DEFA5
ENSG00000259024	17	15329338	15476875	327	24	66392	1.6012	0.054671	TVP23C-CDRT4
ENSG00000157870	1	2507930	2532908	86	7	66421	1.6007	0.054725	FAM213B
ENSG00000183421	21	43149529	43197266	154	19	66388	1.6001	0.054792	RIPK4
ENSG00000188334	19	48461303	48505427	114	17	66352	1.5991	0.054897	BSPH1
ENSG00000172752	3	130054359	130213688	517	26	66459	1.5987	0.054943	COL6A5
ENSG00000107882	10	104253744	104403292	316	14	66466	1.5983	0.054991	SUFU
ENSG00000137343	6	30584619	30624600	64	12	66489	1.5973	0.055098	ATAT1
ENSG00000101327	20	1949403	1984732	37	7	66421	1.597	0.055128	PDYN
ENSG00000261794	15	30886329	30916764	1	1	66300	1.597	0.055136	GOLGA8H
ENSG00000158163	3	137770832	137844660	138	9	66407	1.5969	0.055143	DZIP1L
ENSG00000126561	17	40429565	40473961	39	6	66359	1.5962	0.055221	STAT5A
ENSG00000214686	3	51802580	51823009	14	3	66350	1.5953	0.055318	IQCF6
ENSG00000119401	9	119439581	119473579	80	12	66420	1.5951	0.055346	TRIM32
ENSG00000086666	15	80341910	80440735	184	18	66403	1.5941	0.055459	ZFAND6
ENSG00000198518	6	26194858	26216266	105	9	66499	1.5939	0.055485	HIST1H4E
ENSG00000156017	9	77585936	77653339	132	16	66349	1.5925	0.055635	C9orf41
ENSG00000120910	8	22288332	22408652	176	10	66317	1.5922	0.05567	PPP3CC
ENSG00000127951	7	76812688	76839143	45	10	66313	1.591	0.055801	FGL2
ENSG00000196437	19	37892057	37970177	134	19	66478	1.5909	0.055821	ZNF569
ENSG00000169359	3	155528813	155582218	109	11	66456	1.5906	0.055855	SLC33A1
ENSG00000102054	X	16847406	16898537	34	3	66365	1.5901	0.055901	RBBP7
ENSG00000163467	1	156297105	156326786	44	6	66470	1.59	0.055913	TSACC
ENSG00000095370	9	130490596	130551020	118	15	66455	1.5896	0.055967	SH2D3C
ENSG00000117525	1	94984781	95017356	27	9	66265	1.589	0.056026	F3
ENSG00000143669	1	235814341	236056940	277	13	66320	1.5885	0.056082	LYST
ENSG00000135378	11	32841489	32889669	154	16	66471	1.5883	0.056106	PRRG4
ENSG00000144847	3	118609404	118874915	632	37	66407	1.5881	0.056132	IGSF11
ENSG00000153060	16	10711358	10798802	378	33	66346	1.587	0.056256	TEKT5
ENSG00000083845	19	58887767	58916173	40	5	66382	1.5868	0.056284	RPS5
ENSG00000106688	9	4480444	4597469	206	36	66307	1.586	0.056371	SLC1A1
ENSG00000083099	6	90267863	90358472	154	22	66357	1.5853	0.056449	LYRM2
ENSG00000102921	16	48562637	48664059	180	8	66425	1.5845	0.056545	N4BP1
ENSG00000132823	20	42815136	42849431	74	11	66352	1.5844	0.056548	OSER1
ENSG00000204564	6	30604816	30630987	34	8	66483	1.5842	0.056578	C6orf136
ENSG00000178125	8	67866334	67978839	111	8	66480	1.5838	0.056625	PPP1R42
ENSG00000109111	17	26979109	27039697	53	11	66405	1.5827	0.056743	SUPT6H
ENSG00000164081	3	51686709	51748339	48	16	66428	1.5826	0.056761	TEX264
ENSG00000116793	1	114229453	114312111	124	14	66402	1.5822	0.056797	PHTF1
ENSG00000174083	17	8696041	8780994	102	22	66374	1.581	0.056935	PIK3R6
ENSG00000130203	19	45399011	45422650	42	10	66464	1.5804	0.057003	APOE
ENSG00000136689	2	113854791	113901593	157	15	66342	1.5802	0.057029	IL1RN
ENSG00000175315	11	65769312	65790976	44	9	66461	1.58	0.057052	CST6
ENSG00000204065	X	102518619	102541800	6	3	66252	1.578	0.057285	TCEAL5
ENSG00000225683	6	163576446	163622840	84	17	66289	1.5779	0.057298	AL078585.1
ENSG00000105509	19	52206365	52237247	87	19	66296	1.5777	0.057316	HAS1
ENSG00000156414	14	104384799	104529004	466	19	66486	1.5756	0.057554	TDRD9
ENSG00000268427	22	50704103	50724350	46	15	66397	1.5754	0.057577	AL022328.1
ENSG00000170471	20	37091459	37217504	188	15	66476	1.5748	0.057652	RALGAPB
ENSG00000158816	1	20607412	20691387	238	30	66312	1.5745	0.057686	VWA5B1
ENSG00000269515	10	44863687	44888739	85	12	66393	1.5744	0.057695	AL137026.1
ENSG00000196811	2	233394437	233421113	54	10	66395	1.5743	0.057713	CHRNG
ENSG00000164117	4	175147809	175215415	125	18	66349	1.574	0.057749	FBXO8
ENSG00000206073	18	61294493	61321532	20	3	66260	1.5718	0.058004	SERPINB4
ENSG00000196547	15	91435448	91475814	74	13	66436	1.5693	0.058289	MAN2A2
ENSG00000245317	5	179276013	179298283	50	11	66345	1.5691	0.058312	CTC-241N9.1
ENSG00000198908	X	101965616	102018468	30	5	66483	1.565	0.058786	BHLHB9
ENSG00000162490	1	11741786	11795914	67	18	66357	1.5647	0.058827	DRAXIN
ENSG00000176208	17	29148988	29232887	181	6	66456	1.5647	0.05883	ATAD5
ENSG00000135824	1	182605239	182663711	129	16	66437	1.5637	0.058949	RGS8
ENSG00000127580	16	724622	750444	38	5	66352	1.5636	0.058955	WDR24
ENSG00000205693	12	27905671	27934209	75	5	66240	1.5633	0.058986	MANSC4
ENSG00000126895	X	153157985	153182620	13	5	66362	1.5629	0.059039	AVPR2
ENSG00000188158	X	17383543	17764114	143	28	66418	1.5627	0.059066	NHS
ENSG00000073009	X	153759414	153806782	14	3	66519	1.5624	0.059099	IKBKG
ENSG00000171827	19	37948487	37986260	57	10	66394	1.562	0.059144	ZNF570
ENSG00000146433	6	158947468	159066460	265	19	66396	1.5619	0.059152	TMEM181
ENSG00000145920	5	175213313	175321023	196	30	66320	1.5619	0.059157	CPLX2
ENSG00000138081	2	48006455	48142932	315	15	66359	1.5613	0.059221	FBXO11
ENSG00000104626	8	8849657	8984256	335	24	66252	1.5611	0.059247	ERI1
ENSG00000269267	5	60401538	60421762	46	9	66453	1.561	0.059266	AC008498.1
ENSG00000148219	9	119177504	120187348	2347	140	66362	1.5608	0.059285	ASTN2
ENSG00000129810	3	20192085	20237784	157	16	66411	1.5607	0.059297	SGOL1
ENSG00000186952	5	109614934	110084657	1080	23	66450	1.5605	0.059324	TMEM232
ENSG00000147316	8	6254113	6511144	1047	71	66344	1.5604	0.059329	MCPH1
ENSG00000076248	12	109525379	109558797	54	11	66315	1.5603	0.059344	UNG
ENSG00000270898	2	53887430	54097297	554	25	66334	1.5602	0.059359	ASB3
ENSG00000181464	17	15458797	15479590	11	4	66163	1.5602	0.059361	CDRT1
ENSG00000172201	6	19827617	19850915	45	11	66322	1.5598	0.059407	ID4
ENSG00000072110	14	69330860	69456157	366	41	66356	1.5597	0.059412	ACTN1
ENSG00000230000	7	62799239	62822151	10	2	66191	1.5593	0.059458	AC006455.1
ENSG00000018510	2	178247372	178418564	297	10	66465	1.5591	0.059481	AGPS
ENSG00000227184	8	144929497	144962632	46	19	66373	1.5588	0.059526	EPPK1
ENSG00000188322	16	28293840	28345170	62	14	66433	1.5587	0.059532	SBK1
ENSG00000132024	19	14007014	14051692	30	3	66398	1.5587	0.059538	CC2D1A
ENSG00000128789	18	12648737	12735739	218	15	66435	1.5562	0.05983	PSMG2
ENSG00000198793	1	11156592	11332564	360	9	66500	1.556	0.059853	MTOR
ENSG00000138083	2	45158902	45183216	56	12	66381	1.5553	0.059943	SIX3
ENSG00000101104	20	43528703	43597676	98	16	66342	1.5552	0.059949	PABPC1L
ENSG00000116898	1	36911319	36940038	90	8	66454	1.5552	0.05995	MRPS15
ENSG00000169154	8	37781799	37807647	20	5	66093	1.5545	0.060036	GOT1L1
ENSG00000163440	4	56412692	56468379	153	14	66244	1.554	0.060093	PDCL2
ENSG00000099341	19	38855176	38884464	82	13	66429	1.5538	0.060122	PSMD8
ENSG00000133055	1	203126939	203154941	72	15	66400	1.553	0.060212	MYBPH
ENSG00000145632	5	57739809	57766087	119	15	66376	1.5529	0.060223	PLK2
ENSG00000151952	12	129546270	130398211	2164	238	66348	1.5516	0.060378	TMEM132D
ENSG00000182150	9	98627983	98786842	372	20	66449	1.5515	0.060396	ERCC6L2
ENSG00000136950	9	127614409	127650003	47	5	66433	1.5512	0.060426	ARPC5L
ENSG00000100320	22	36124783	36434473	348	23	66409	1.5511	0.060434	RBFOX2
ENSG00000159650	3	126190124	126246616	139	31	66292	1.5507	0.060492	UROC1
ENSG00000167182	17	45963516	46016323	108	14	66363	1.55	0.060567	SP2
ENSG00000141576	17	74128534	74246454	207	25	66309	1.5499	0.060579	RNF157
ENSG00000214929	9	84593687	84620171	27	7	66437	1.549	0.060687	SPATA31D1
ENSG00000164841	8	109609079	109809844	499	34	66395	1.549	0.060693	TMEM74
ENSG00000160325	9	136315089	136345970	72	14	66350	1.5486	0.060736	CACFD1
ENSG00000137504	11	85360752	85403951	76	14	66383	1.5484	0.060761	CREBZF
ENSG00000166394	11	7676331	7708453	118	16	66324	1.5478	0.060833	CYB5R2
ENSG00000165288	X	79916353	80075187	195	13	66409	1.5474	0.060881	BRWD3
ENSG00000159377	1	151362010	151384420	22	3	66418	1.5471	0.060921	PSMB4
ENSG00000168594	4	175740819	175909331	488	22	66369	1.547	0.060931	ADAM29
ENSG00000122691	7	19050614	19167295	274	18	66440	1.5469	0.060947	TWIST1
ENSG00000261787	8	67848736	67884825	32	7	66433	1.5464	0.061004	TCF24
ENSG00000185483	1	64229693	64657181	663	52	66330	1.5461	0.061037	ROR1
ENSG00000197409	6	26187068	26209521	108	9	66508	1.5461	0.061042	HIST1H3D
ENSG00000197846	6	26189748	26210942	107	8	66510	1.5459	0.061066	HIST1H2BF
ENSG00000049541	7	73635829	73678774	53	7	66382	1.5458	0.061075	RFC2
ENSG00000132938	13	29588748	30087892	1381	69	66407	1.5458	0.061079	MTUS2
ENSG00000204219	1	23697554	23761233	142	19	66410	1.5456	0.061102	TCEA3
ENSG00000161940	17	6916339	6943609	36	4	66368	1.5454	0.061126	BCL6B
ENSG00000112116	6	52091479	52119335	66	12	66364	1.5452	0.061148	IL17F
ENSG00000171056	8	10571278	10707357	481	24	66298	1.5452	0.06115	SOX7
ENSG00000134574	11	47226493	47270767	82	9	66401	1.545	0.061178	DDB2
ENSG00000005007	19	18932747	18989045	81	12	66341	1.5448	0.061198	UPF1
ENSG00000124356	2	74046086	74110786	155	17	66395	1.5436	0.061347	STAMBP
ENSG00000040275	5	169000638	169041782	117	9	66428	1.5425	0.061473	SPDL1
ENSG00000136522	3	179296073	179332442	55	5	66480	1.5425	0.061477	MRPL47
ENSG00000187957	2	230212345	230589274	963	73	66387	1.5423	0.061495	DNER
ENSG00000135097	12	120769133	120816983	71	8	66355	1.5422	0.061508	MSI1
ENSG00000119547	18	55092917	55168529	216	25	66428	1.5413	0.061622	ONECUT2
ENSG00000268805	21	46501596	46525493	64	10	66422	1.5407	0.061698	PRED57
ENSG00000175868	11	14916543	15113888	298	10	66355	1.5402	0.06176	CALCB
ENSG00000003987	8	17145539	17281037	363	36	66304	1.5401	0.061774	MTMR7
ENSG00000103023	16	58303901	58338951	167	10	66443	1.5397	0.061812	PRSS54
ENSG00000039139	5	13680440	13954652	836	48	66368	1.5394	0.061857	DNAH5
ENSG00000104412	8	109445830	109509145	190	12	66487	1.5393	0.06187	EMC2
ENSG00000130827	X	153676621	153711989	25	3	66374	1.539	0.061903	PLXNA3
ENSG00000258724	8	10572909	10707357	479	24	66297	1.5386	0.061946	SOX7
ENSG00000215375	4	657369	685822	45	8	66395	1.5386	0.061949	MYL5
ENSG00000177352	3	49189968	49213754	27	5	66440	1.5383	0.06199	CCDC71
ENSG00000113805	3	74301719	74580291	460	55	66354	1.537	0.062147	CNTN3
ENSG00000087076	19	49306274	49349935	54	11	66401	1.5368	0.062167	HSD17B14
ENSG00000196866	6	26189079	26209471	103	8	66506	1.5365	0.062206	HIST1H2AD
ENSG00000125037	3	9994221	10062800	180	6	66445	1.5362	0.062242	EMC3
ENSG00000140455	15	63786793	63896839	244	21	66352	1.5355	0.062332	USP3
ENSG00000204711	9	72425709	72531148	209	26	66338	1.5353	0.062354	C9orf135
ENSG00000175097	11	36587124	36629829	98	8	66481	1.5353	0.062355	RAG2
ENSG00000164056	4	124307950	124334910	63	14	66363	1.5348	0.062421	SPRY1
ENSG00000105229	19	3997644	4049384	103	9	66285	1.5339	0.062527	PIAS4
ENSG00000131238	1	40528379	40573375	142	14	66351	1.5335	0.062582	PPT1
ENSG00000120896	8	22392499	22443301	47	11	66368	1.5334	0.062586	SORBS3
ENSG00000013503	12	106741436	106913976	377	19	66382	1.5333	0.062597	POLR3B
ENSG00000196900	5	125957414	125981979	68	11	66349	1.5331	0.062622	C5orf48
ENSG00000215274	X	49150148	49186323	33	2	66512	1.5331	0.062624	GAGE10
ENSG00000159714	16	67418322	67460736	70	9	66480	1.5329	0.062648	ZDHHC1
ENSG00000108839	17	6889384	6924055	64	7	66370	1.5329	0.062656	ALOX12
ENSG00000170312	10	62528089	62564610	99	12	66383	1.5328	0.062669	CDK1
ENSG00000171643	5	76135826	76227475	122	16	66307	1.5322	0.062736	S100Z
ENSG00000108448	17	18591311	18649431	58	11	66299	1.5322	0.062742	TRIM16L
ENSG00000179889	16	15058448	15243196	171	20	66395	1.5316	0.062812	PDXDC1
ENSG00000167118	9	131123598	131163015	64	10	66465	1.5311	0.062871	URM1
ENSG00000008853	8	22834930	22887712	78	14	66267	1.531	0.062889	RHOBTB2
ENSG00000104320	8	90935564	91025456	175	11	66400	1.5295	0.06307	NBN
ENSG00000004700	12	21611845	21664603	173	21	66410	1.5294	0.063084	RECQL
ENSG00000140025	14	90251013	90431121	461	35	66409	1.5292	0.063102	EFCAB11
ENSG00000115590	2	102598306	102655006	130	10	66377	1.5282	0.063231	IL1R2
ENSG00000219492	4	9375743	9400709	97	9	66295	1.5281	0.063243	RP11-1396O13.13
ENSG00000178149	3	49042921	49069726	17	6	66483	1.5281	0.063244	DALRD3
ENSG00000184967	12	132618993	132647013	48	8	66416	1.5279	0.063269	NOC4L
ENSG00000142347	19	8575674	8652461	127	15	66346	1.5277	0.063294	MYO1F
ENSG00000111726	12	22189108	22228608	56	8	66368	1.5274	0.063328	CMAS
ENSG00000173692	2	231911578	232047541	203	19	66395	1.5273	0.063349	PSMD1
ENSG00000178537	3	48884369	48946426	55	7	66486	1.5262	0.063485	SLC25A20
ENSG00000159723	16	67506474	67527716	25	5	66449	1.5262	0.063485	AGRP
ENSG00000139445	12	109705784	109757025	76	11	66262	1.5258	0.063524	FOXN4
ENSG00000163060	2	95527178	95552574	24	4	66211	1.5256	0.063549	TEKT4
ENSG00000101546	18	77784358	77816397	120	11	66463	1.5253	0.063596	RBFA
ENSG00000181408	17	80322153	80343462	82	7	66298	1.5252	0.063606	UTS2R
ENSG00000163362	1	200850176	200894863	92	21	66306	1.5251	0.063613	C1orf106
ENSG00000172817	8	65490320	65721318	404	25	66409	1.5251	0.063614	CYP7B1
ENSG00000175467	11	65719160	65757299	91	8	66459	1.5251	0.063622	SART1
ENSG00000172602	12	49240928	49269681	28	9	66306	1.5248	0.063657	RND1
ENSG00000243449	4	2033689	2055697	10	3	66446	1.5243	0.063716	C4orf48
ENSG00000088826	20	4091627	4178394	241	47	66301	1.5243	0.063719	SMOX
ENSG00000173473	3	47616762	47833596	226	13	66486	1.524	0.063757	SMARCC1
ENSG00000102271	X	86762752	86935050	314	16	66392	1.5238	0.063776	KLHL4
ENSG00000269446	7	156892674	156913764	63	6	66435	1.5237	0.063798	AC006967.1
ENSG00000121413	19	58585205	58639794	178	11	66403	1.5234	0.063827	ZSCAN18
ENSG00000185340	22	29692572	29718774	35	9	66399	1.5231	0.063864	GAS2L1
ENSG00000148180	9	123960072	124105121	244	25	66321	1.523	0.063884	GSN
ENSG00000268040	21	47337679	47362477	72	9	66313	1.5229	0.06389	PRED62
ENSG00000198932	X	101896294	101924011	19	4	66462	1.5218	0.064032	GPRASP1
ENSG00000053372	1	19568033	19596622	121	14	66404	1.5211	0.064112	MRTO4
ENSG00000214706	3	50315163	50340349	15	5	66384	1.5202	0.064229	IFRD2
ENSG00000180509	21	35808988	35894573	198	24	66337	1.52	0.06425	KCNE1
ENSG00000146005	5	139165406	139234051	95	12	66370	1.5199	0.064263	PSD2
ENSG00000214239	6	159037471	159059322	68	9	66460	1.5199	0.064265	AL591025.1
ENSG00000150990	12	125421371	125483668	253	22	66398	1.5193	0.064339	DHX37
ENSG00000178035	3	49051758	49076841	20	6	66487	1.5179	0.064514	IMPDH2
ENSG00000132639	20	10189478	10298066	166	28	66380	1.517	0.064627	SNAP25
ENSG00000163485	1	203049782	203146533	136	25	66363	1.517	0.064638	ADORA1
ENSG00000108439	17	46008872	46035654	70	12	66356	1.5165	0.064702	PNPO
ENSG00000171595	17	72260386	72321023	118	23	66283	1.5163	0.06472	DNAI2
ENSG00000063015	17	27271919	27343458	60	8	66326	1.5148	0.064911	SEZ6
ENSG00000089225	12	114781736	114856247	145	28	66384	1.5144	0.064964	TBX5
ENSG00000164749	8	76310149	76489078	656	33	66396	1.5136	0.065065	HNF4G
ENSG00000132821	20	36521499	36583752	115	18	66231	1.5136	0.065066	VSTM2L
ENSG00000135898	2	231762033	231835781	162	30	66382	1.5133	0.065098	GPR55
ENSG00000163468	1	156268759	156347664	146	12	66464	1.5131	0.065132	CCT3
ENSG00000221840	11	51401378	51422448	134	14	66491	1.513	0.065143	OR4A5
ENSG00000079263	2	231057826	231233762	503	30	66406	1.5117	0.065302	SP140
ENSG00000133800	11	10568513	10643236	187	24	66389	1.5114	0.065343	LYVE1
ENSG00000136002	2	131584489	131814836	477	40	66407	1.5112	0.065366	ARHGEF4
ENSG00000169967	2	128046306	128156041	270	18	66447	1.5107	0.065438	MAP3K2
ENSG00000063978	4	2453947	2637047	316	29	66360	1.5105	0.065454	RNF4
ENSG00000118961	2	20873788	21032882	272	26	66393	1.5099	0.065535	C2orf43
ENSG00000204568	6	30575486	30604172	68	7	66522	1.5099	0.065537	MRPS18B
ENSG00000156970	15	40443224	40523337	115	8	66401	1.5098	0.065542	BUB1B
ENSG00000136932	9	100656771	100694852	87	8	66403	1.5096	0.065567	C9orf156
ENSG00000177963	11	197511	225113	87	14	66369	1.5085	0.065717	RIC8A
ENSG00000131849	19	58934181	58961589	56	5	66412	1.5084	0.065724	ZNF132
ENSG00000123080	1	51416417	51450305	37	7	66383	1.5078	0.065798	CDKN2C
ENSG00000204279	X	55274848	55301279	35	4	66427	1.5067	0.065937	PAGE3
ENSG00000147613	8	87050602	87110850	85	9	66430	1.5061	0.066023	PSKH2
ENSG00000122122	X	128903955	128939177	13	3	66489	1.504	0.066285	SASH3
ENSG00000122679	7	45187390	45235901	278	14	66324	1.5038	0.066321	RAMP3
ENSG00000120837	12	104500855	104542067	92	15	66316	1.5036	0.066336	NFYB
ENSG00000177238	16	31215342	31246510	14	4	66251	1.5034	0.066366	TRIM72
ENSG00000141449	18	18812203	19115378	283	14	66430	1.5026	0.066471	GREB1L
ENSG00000068001	3	50345221	50370337	13	5	66491	1.5022	0.066527	HYAL2
ENSG00000135205	7	76741751	76968850	573	27	66325	1.5014	0.066624	CCDC146
ENSG00000083093	16	23604488	23662631	180	16	66426	1.501	0.06668	PALB2
ENSG00000056972	6	111867657	111937481	103	20	66251	1.5003	0.066769	TRAF3IP2
ENSG00000179958	16	30424940	30451396	6	3	66249	1.4995	0.066872	DCTPP1
ENSG00000215218	5	6438736	6505022	141	28	66310	1.4989	0.066948	UBE2QL1
ENSG00000196976	X	153696028	153717596	21	2	66366	1.4988	0.066963	LAGE3
ENSG00000181577	6	43958317	43983695	107	13	66411	1.4974	0.067149	C6orf223
ENSG00000116353	1	29509385	29567454	144	17	66475	1.4973	0.067158	MECR
ENSG00000173442	11	65333509	65370121	48	9	66305	1.4967	0.067241	EHBP1L1
ENSG00000084710	2	25254999	25388243	216	27	66285	1.4964	0.067279	EFR3B
ENSG00000178802	15	75172346	75201798	36	6	66492	1.4963	0.067281	MPI
ENSG00000139324	12	88526073	88603664	116	8	66416	1.4961	0.06731	TMTC3
ENSG00000183098	13	93869095	95069655	2607	159	66358	1.4957	0.067362	GPC6
ENSG00000083457	17	3607922	3714537	263	25	66339	1.4957	0.067364	ITGAE
ENSG00000164107	4	174436120	174461380	31	6	66405	1.4956	0.067376	HAND2
ENSG00000197599	16	1474384	1504557	110	14	66339	1.4956	0.067377	CCDC154
ENSG00000136478	17	62214587	62350661	294	15	66452	1.495	0.067456	TEX2
ENSG00000169981	3	44680219	44712283	26	7	66396	1.4941	0.06757	ZNF35
ENSG00000067596	17	41551233	41631831	131	7	66347	1.494	0.067583	DHX8
ENSG00000175707	1	27266053	27296897	30	4	66488	1.4939	0.067601	C1orf172
ENSG00000224659	X	49168536	49195863	12	1	66498	1.4931	0.06771	GAGE12J
ENSG00000173068	9	16399501	16880841	1119	72	66333	1.4917	0.067891	BNC2
ENSG00000065243	1	89139905	89311938	388	9	66449	1.4917	0.067895	PKN2
ENSG00000178568	2	212230446	213413565	3096	168	66338	1.4915	0.067912	ERBB4
ENSG00000122026	13	27815446	27840828	60	11	66473	1.4915	0.067916	RPL21
ENSG00000101441	20	23656277	23679677	49	10	66238	1.4909	0.067991	CST4
ENSG00000120215	9	5880802	5920606	60	10	66287	1.4903	0.068069	MLANA
ENSG00000185926	11	51505282	51526211	89	10	66520	1.4903	0.068069	OR4C46
ENSG00000106211	7	75921861	75943612	42	8	66229	1.4895	0.068172	HSPB1
ENSG00000139428	12	109981542	110021679	150	16	66508	1.489	0.068248	MMAB
ENSG00000104218	8	67964661	68118498	163	13	66481	1.4881	0.068361	CSPP1
ENSG00000196345	3	44586685	44634975	98	8	66464	1.488	0.068381	ZKSCAN7
ENSG00000255307	11	6180560	6201638	62	10	66396	1.4877	0.06841	OR52B2
ENSG00000177728	17	73427240	73506171	225	17	66405	1.4877	0.06842	KIAA0195
ENSG00000101447	20	37544955	37591703	93	8	66260	1.4875	0.068441	FAM83D
ENSG00000141141	17	35959787	36013493	55	8	66348	1.4872	0.06848	DDX52
ENSG00000204514	19	58350099	58410442	130	14	66350	1.4872	0.068481	ZNF814
ENSG00000189409	1	1557474	1580639	5	2	66134	1.4856	0.068689	MMP23B
ENSG00000187017	1	6474848	6531430	117	11	66381	1.4853	0.068737	ESPN
ENSG00000149187	11	47477496	47597121	130	21	66457	1.4849	0.06879	CELF1
ENSG00000128482	17	19304438	19330589	11	5	66389	1.4843	0.068862	RNF112
ENSG00000088986	12	120897653	120946296	132	15	66459	1.4839	0.068918	DYNLL1
ENSG00000124795	6	18214099	18275054	116	14	66445	1.4835	0.068966	DEK
ENSG00000147117	X	47219982	47283704	63	6	66278	1.4834	0.068989	ZNF157
ENSG00000119446	9	124989903	125037118	75	10	66405	1.4832	0.069017	RBM18
ENSG00000139133	12	34165216	34192629	47	7	66320	1.4826	0.069086	ALG10
ENSG00000185467	7	98761197	98815129	235	13	66425	1.4824	0.069119	KPNA7
ENSG00000022556	19	55454498	55522510	179	25	66377	1.4814	0.069254	NLRP2
ENSG00000163472	1	156242726	156272976	61	6	66476	1.4813	0.069267	TMEM79
ENSG00000158485	1	158287741	158311321	56	10	66390	1.4807	0.06935	CD1B
ENSG00000175170	20	25734102	25858861	135	11	66378	1.4806	0.069354	FAM182B
ENSG00000118729	1	116232628	116321402	306	18	66355	1.4802	0.069414	CASQ2
ENSG00000167034	8	23526206	23550440	57	9	66376	1.48	0.069432	NKX3-1
ENSG00000141522	17	79815597	79839282	29	3	66361	1.4799	0.069446	ARHGDIA
ENSG00000269120	13	41101138	41121323	49	11	66324	1.4796	0.069484	AL133318.1
ENSG00000146376	6	129887277	130041370	337	46	66260	1.4796	0.069495	ARHGAP18
ENSG00000269058	19	16579868	16617003	120	11	66455	1.4791	0.069562	CALR3
ENSG00000081307	3	132363290	132406941	47	9	66360	1.4781	0.069685	UBA5
ENSG00000135077	5	156502843	156579880	178	16	66416	1.4772	0.069818	HAVCR2
ENSG00000181396	17	80337099	80386513	117	14	66379	1.4764	0.069921	OGFOD3
ENSG00000164746	7	48065108	48110901	118	12	66414	1.4762	0.069949	C7orf57
ENSG00000100625	14	61166246	61201066	39	7	66454	1.4758	0.069994	SIX4
ENSG00000174775	11	522242	547287	109	16	66345	1.4754	0.070046	HRAS
ENSG00000160211	X	153749606	153785787	20	4	66472	1.4753	0.070071	G6PD
ENSG00000169895	X	16727755	16793459	33	5	66240	1.4752	0.070085	SYAP1
ENSG00000049769	X	49116306	49167929	40	5	66477	1.475	0.070102	PPP1R3F
ENSG00000043039	11	129235835	129332171	208	45	66284	1.4747	0.07015	BARX2
ENSG00000162688	1	100305640	100399579	296	22	66399	1.4737	0.070275	AGL
ENSG00000254413	22	50997298	51031394	150	21	66397	1.4737	0.070277	CHKB-CPT1B
ENSG00000169933	X	12146585	12752642	764	73	66361	1.4733	0.070333	FRMPD4
ENSG00000105171	19	30084924	30118144	100	16	66382	1.4732	0.070348	POP4
ENSG00000205246	19	23935807	24020937	142	18	66404	1.473	0.07038	RPSAP58
ENSG00000163762	3	149026285	149062201	60	13	66284	1.4728	0.0704	TM4SF18
ENSG00000157601	21	42782231	42841141	200	19	66317	1.4727	0.070413	MX1
ENSG00000119699	14	76414442	76459334	51	8	66235	1.4725	0.070438	TGFB3
ENSG00000181192	10	12100971	12175224	197	21	66384	1.4723	0.070475	DHTKD1
ENSG00000174721	10	93656346	93679240	44	11	66318	1.4716	0.070567	FGFBP3
ENSG00000144481	2	234816043	234938166	358	42	66422	1.4716	0.07057	TRPM8
ENSG00000154640	21	18955971	18995265	25	6	66312	1.4711	0.070634	BTG3
ENSG00000178202	11	108332832	108379159	61	11	66241	1.4706	0.070697	KDELC2
ENSG00000073921	11	85658727	85790924	357	18	66339	1.4704	0.070732	PICALM
ENSG00000189325	6	36273534	36314662	56	15	66361	1.47	0.070783	C6orf222
ENSG00000166352	11	36606051	36704823	342	12	66488	1.4699	0.070794	C11orf74
ENSG00000184999	11	62895339	63147190	685	23	66437	1.4695	0.070855	SLC22A10
ENSG00000176490	19	2704565	2731416	67	10	66303	1.469	0.070919	DIRAS1
ENSG00000155249	14	20393767	20414842	22	3	66488	1.4687	0.070957	OR4K1
ENSG00000135040	9	88546061	88647213	96	18	66341	1.4686	0.070975	NAA35
ENSG00000164181	5	60037618	60150216	250	25	66389	1.4678	0.07108	ELOVL7
ENSG00000101247	20	13755596	13809067	140	22	66479	1.4677	0.071089	NDUFAF5
ENSG00000151779	2	15297032	15711454	860	23	66410	1.4676	0.071101	NBAS
ENSG00000144677	3	37893451	38035960	268	22	66404	1.4676	0.07111	CTDSPL
ENSG00000196099	11	123666043	123687095	65	18	66253	1.4673	0.071152	OR6M1
ENSG00000112299	6	132992729	133045188	137	17	66363	1.4671	0.071172	VNN1
ENSG00000188707	7	150016938	150039808	51	2	66403	1.4671	0.071177	ZBED6CL
ENSG00000151239	12	44177526	44210178	78	15	66427	1.4666	0.071246	TWF1
ENSG00000084234	11	129929732	130024699	246	14	66376	1.4662	0.0713	APLP2
ENSG00000257127	12	92805307	92834778	66	12	66385	1.4658	0.071352	CLLU1
ENSG00000144554	3	10058098	10153614	240	5	66451	1.4657	0.071364	FANCD2
ENSG00000123130	X	23710370	23794592	179	22	66385	1.4657	0.071368	ACOT9
ENSG00000147224	X	106861737	106904256	2	1	66354	1.4657	0.071371	PRPS1
ENSG00000101624	18	12651832	12712776	156	12	66459	1.4655	0.071388	CEP76
ENSG00000131080	X	65805479	65869108	40	5	66388	1.4655	0.071388	EDA2R
ENSG00000166349	11	36522259	36624706	171	17	66402	1.4653	0.071417	RAG1
ENSG00000180116	12	40009969	40312102	620	23	66412	1.4651	0.071447	C12orf40
ENSG00000113319	5	80246491	80535975	617	72	66319	1.4649	0.071469	RASGRF2
ENSG00000234224	7	123660973	123683523	59	6	66319	1.4645	0.07153	TMEM229A
ENSG00000181904	5	134171370	134205427	28	9	66374	1.4645	0.071534	C5orf24
ENSG00000089101	20	20023158	20351346	852	43	66422	1.4644	0.071545	C20orf26
ENSG00000121361	12	21907889	21938515	12	6	66305	1.4632	0.071707	KCNJ8
ENSG00000189067	16	11631853	11740237	278	36	66310	1.4625	0.071809	LITAF
ENSG00000152583	4	88384487	88462213	220	14	66334	1.462	0.071867	SPARCL1
ENSG00000235645	10	71434655	71462208	124	14	66426	1.4611	0.071993	RP11-242G20.1
ENSG00000154783	3	14850469	14985895	448	33	66385	1.4595	0.072212	FGD5
ENSG00000069812	1	6462478	6494730	89	8	66447	1.4587	0.072324	HES2
ENSG00000102575	19	11675475	11699823	48	7	66390	1.4583	0.07238	ACP5
ENSG00000023191	11	484512	517300	136	14	66378	1.4581	0.072413	RNH1
ENSG00000116213	1	3537331	3579325	87	17	66339	1.458	0.072426	WRAP73
ENSG00000133226	1	24948207	25009758	40	5	66299	1.4577	0.072464	SRRM1
ENSG00000196406	X	140775568	140796896	7	3	66291	1.4575	0.072483	SPANXD
ENSG00000122420	1	78759568	79015434	523	38	66378	1.4573	0.072522	PTGFR
ENSG00000071127	4	10065963	10128573	212	19	66227	1.4572	0.072524	WDR1
ENSG00000136286	7	44992261	45028697	74	13	66334	1.4567	0.072598	MYO1G
ENSG00000206559	3	28380637	28589613	260	14	66326	1.4564	0.07264	ZCWPW2
ENSG00000167775	19	8357011	8383240	73	6	66459	1.4562	0.072674	CD320
ENSG00000183888	1	16320731	16345302	156	16	66406	1.4559	0.072703	C1orf64
ENSG00000186496	18	32936661	32967301	61	9	66359	1.4559	0.072716	ZNF396
ENSG00000136378	15	79041545	79113773	170	14	66335	1.4557	0.072735	ADAMTS7
ENSG00000147853	9	4701155	4752043	144	19	66363	1.4554	0.072782	AK3
ENSG00000163807	3	44769153	44813154	53	8	66448	1.4552	0.072803	KIAA1143
ENSG00000155984	X	148668216	148723568	31	6	66482	1.455	0.072833	TMEM185A
ENSG00000268656	2	27988851	28019186	30	7	66375	1.4547	0.072871	AC110084.1
ENSG00000106546	7	17328246	17395776	48	16	66279	1.4546	0.072889	AHR
ENSG00000196391	15	90885477	90919324	106	8	66374	1.4545	0.072898	ZNF774
ENSG00000163312	4	84318496	84387009	97	12	66401	1.4537	0.073018	HELQ
ENSG00000189157	4	77125193	77214933	307	21	66396	1.4536	0.073024	FAM47E
ENSG00000168924	4	1803206	1867974	36	16	66341	1.4536	0.073029	LETM1
ENSG00000120798	12	95404005	95477479	170	23	66342	1.4536	0.073032	NR2C1
ENSG00000205057	12	92803870	92831924	58	9	66384	1.4535	0.073048	CLLU1OS
ENSG00000145113	3	195463636	195549148	151	18	66364	1.4535	0.073049	MUC4
ENSG00000196267	19	52647117	52684896	73	15	66387	1.4534	0.073062	ZNF836
ENSG00000176845	17	81027567	81062864	69	15	66383	1.4533	0.073075	METRNL
ENSG00000164326	5	71004990	71026875	61	10	66333	1.4529	0.073126	CARTPT
ENSG00000119203	2	9553697	9623230	121	8	66395	1.452	0.073251	CPSF3
ENSG00000123609	2	152116979	152156571	135	8	66343	1.4518	0.07328	NMI
ENSG00000131269	X	74263115	74386567	74	10	66512	1.4515	0.073314	ABCB7
ENSG00000125999	20	31851286	31907684	116	13	66393	1.4513	0.073351	BPIFB1
ENSG00000186198	15	65327708	65355734	29	8	66268	1.4512	0.073358	SLC51B
ENSG00000112182	6	90626248	91016627	529	64	66367	1.4512	0.073365	BACH2
ENSG00000142303	19	8635126	8685620	42	14	66348	1.4502	0.0735	ADAMTS10
ENSG00000078237	12	4420371	4472338	63	12	66293	1.4497	0.073573	C12orf5
ENSG00000112078	6	36400544	36468920	143	11	66485	1.4496	0.073579	KCTD20
ENSG00000146112	6	30634166	30665672	113	15	66507	1.4495	0.073603	PPP1R18
ENSG00000197465	4	144782020	144836716	118	7	66366	1.4494	0.073616	GYPE
ENSG00000204681	6	29513406	29611753	336	31	66511	1.4493	0.073625	GABBR1
ENSG00000198780	5	74063399	74172776	188	11	66484	1.4492	0.073643	FAM169A
ENSG00000204899	13	73272495	73311825	45	11	66172	1.4488	0.073703	MZT1
ENSG00000228144	12	66507697	66573765	130	10	66459	1.4487	0.073707	TMBIM4
ENSG00000155957	12	66507709	66573852	130	10	66459	1.4487	0.073707	TMBIM4
ENSG00000165309	10	23206953	23336518	257	21	66329	1.4486	0.07372	ARMC3
ENSG00000142973	1	47213510	47295085	143	20	66377	1.4484	0.073757	CYP4B1
ENSG00000204480	1	13684889	13708405	1	1	66554	1.448	0.073809	PRAMEF19
ENSG00000170390	4	150989426	151188609	469	36	66328	1.4474	0.073893	DCLK2
ENSG00000183828	14	105629275	105657660	32	2	66261	1.4468	0.073981	NUDT14
ENSG00000143839	1	204113944	204145465	76	11	66358	1.4467	0.073984	REN
ENSG00000163705	3	10113001	10159915	120	4	66463	1.4461	0.074072	FANCD2OS
ENSG00000172426	6	43602783	43650336	119	12	66423	1.4455	0.074152	RSPH9
ENSG00000180914	3	8782094	8821314	114	29	66335	1.4455	0.074153	OXTR
ENSG00000009307	1	115249534	115311297	92	11	66436	1.4446	0.074289	CSDE1
ENSG00000187240	11	102970160	103360591	1625	30	66408	1.4445	0.074296	DYNC2H1
ENSG00000100949	14	24724744	24750945	45	10	66376	1.4437	0.074405	RABGGTA
ENSG00000103426	16	4380252	4480495	183	23	66363	1.4431	0.074499	CORO7-PAM16
ENSG00000106006	7	27175015	27200222	53	9	66412	1.4428	0.074533	HOXA6
ENSG00000130772	1	28645513	28672476	38	7	66342	1.4426	0.074567	MED18
ENSG00000058804	1	54221133	54314533	111	8	66388	1.4424	0.074596	NDC1
ENSG00000188313	3	146222967	146272651	160	16	66364	1.4418	0.074683	PLSCR1
ENSG00000196661	11	124256278	124277264	42	4	66377	1.4409	0.074803	OR8B3
ENSG00000188488	14	95017779	95069457	248	30	66402	1.4404	0.074878	SERPINA5
ENSG00000146476	6	151763422	151801236	116	13	66433	1.44	0.074938	C6orf211
ENSG00000132003	19	13896274	13953044	52	7	66322	1.4396	0.074991	ZSWIM4
ENSG00000164651	7	20813906	20836505	8	3	66468	1.4395	0.075002	SP8
ENSG00000167272	12	121006567	121029201	69	11	66501	1.439	0.075077	POP5
ENSG00000123992	2	220228268	220274744	100	12	66428	1.4389	0.075093	DNPEP
ENSG00000178307	17	21090593	21127937	50	13	66367	1.4382	0.075183	TMEM11
ENSG00000198218	3	49057140	49141796	76	12	66452	1.4378	0.07525	QRICH1
ENSG00000096080	6	43629040	43665528	102	10	66439	1.4374	0.075303	MRPS18A
ENSG00000205869	11	1595572	1616513	50	9	66228	1.4373	0.075311	KRTAP5-1
ENSG00000168589	16	80564631	80594657	116	10	66365	1.4369	0.075371	DYNLRB2
ENSG00000162598	1	60442941	60549442	208	37	66340	1.436	0.075507	C1orf87
ENSG00000135926	2	219128915	219167309	73	4	66436	1.4345	0.075718	TMBIM1
ENSG00000170324	10	49354601	49492941	174	17	66362	1.4343	0.075743	FRMPD2
ENSG00000114302	3	48772030	48895279	89	11	66478	1.4339	0.075796	PRKAR2A
ENSG00000183036	21	41229243	41311322	234	44	66309	1.4337	0.075829	PCP4
ENSG00000150045	12	9970077	10007606	54	6	66308	1.4335	0.075863	KLRF1
ENSG00000067445	X	54936895	54967864	10	1	66428	1.4333	0.075892	TRO
ENSG00000141404	18	11678955	11895684	530	32	66379	1.4332	0.075896	GNAL
ENSG00000168575	8	42263993	42407069	222	25	66420	1.433	0.075935	SLC20A2
ENSG00000196600	11	62921248	63007124	251	14	66460	1.4322	0.076045	SLC22A25
ENSG00000174521	19	40711965	40734306	23	5	66278	1.432	0.076069	TTC9B
ENSG00000116406	1	184649365	184734047	103	12	66369	1.4319	0.07608	EDEM3
ENSG00000104081	15	40370091	40411093	34	12	66333	1.4318	0.0761	BMF
ENSG00000132341	12	131346424	131372223	69	8	66355	1.4315	0.076137	RAN
ENSG00000102710	13	37573449	37643850	87	5	66440	1.4314	0.076158	SUPT20H
ENSG00000104327	8	91060836	91117703	109	13	66346	1.4312	0.07619	CALB1
ENSG00000086967	19	50926160	50979578	109	18	66359	1.4311	0.076196	MYBPC2
ENSG00000132000	19	14032000	14074204	13	6	66309	1.4305	0.076291	PODNL1
ENSG00000138592	15	50706577	50803280	250	19	66421	1.4303	0.076314	USP8
ENSG00000179168	19	38864905	38888722	62	6	66488	1.4299	0.076368	GGN
ENSG00000182749	1	26177701	26207744	35	5	66382	1.4292	0.07648	PAQR7
ENSG00000124743	6	53502699	53540506	173	14	66436	1.4288	0.076525	KLHL31
ENSG00000051128	19	19030010	19062070	15	7	66436	1.4288	0.076537	HOMER3
ENSG00000186510	1	16335370	16370545	168	16	66393	1.4285	0.076571	CLCNKA
ENSG00000104755	8	39591254	39705808	151	18	66358	1.4281	0.076638	ADAM2
ENSG00000078668	8	42239142	42273415	41	6	66410	1.4277	0.076686	VDAC3
ENSG00000058799	1	54307392	54366407	182	14	66443	1.427	0.076785	YIPF1
ENSG00000110871	12	120931077	120982237	158	16	66483	1.4266	0.076847	COQ5
ENSG00000143390	1	151303116	151329833	18	5	66263	1.4263	0.076892	RFX5
ENSG00000103066	16	68269207	68304961	66	8	66447	1.4262	0.076905	PLA2G15
ENSG00000123485	2	234732062	234773212	176	12	66437	1.426	0.076938	HJURP
ENSG00000173421	3	49225861	49305537	95	11	66458	1.4256	0.076986	CCDC36
ENSG00000169919	7	65415671	65457301	88	10	66481	1.4256	0.076987	GUSB
ENSG00000182759	8	144491352	144522576	80	16	66248	1.4254	0.077022	MAFA
ENSG00000159618	16	57566333	57635593	200	24	66403	1.4253	0.07703	GPR114
ENSG00000185630	1	164514821	164878533	613	83	66329	1.4253	0.077036	PBX1
ENSG00000221944	2	233402779	233425226	48	7	66435	1.4251	0.077068	TIGD1
ENSG00000135346	6	87785216	87814824	40	8	66418	1.4251	0.077069	CGA
ENSG00000127838	2	219125115	219221516	199	13	66402	1.4239	0.077233	PNKD
ENSG00000226321	2	241848202	241942728	145	18	66365	1.4235	0.077303	AC104809.3
ENSG00000135999	2	149392009	149555130	339	12	66482	1.4234	0.077309	EPC2
ENSG00000100345	22	36667327	36794063	308	34	66392	1.4234	0.077313	MYH9
ENSG00000116350	1	29464255	29518499	111	16	66471	1.4233	0.077324	SRSF4
ENSG00000187601	X	55468538	55489998	17	3	66487	1.4229	0.077381	MAGEH1
ENSG00000182676	17	79781368	79802926	34	2	66302	1.4228	0.077401	PPP1R27
ENSG00000158793	1	161077876	161105235	40	7	66453	1.4226	0.077429	NIT1
ENSG00000100888	14	21843353	21934285	119	9	66463	1.4224	0.07745	CHD8
ENSG00000121741	13	20522810	20675968	264	12	66451	1.4224	0.077455	ZMYM2
ENSG00000163611	3	113151565	113244034	352	16	66487	1.4222	0.077482	SPICE1
ENSG00000138162	10	123738689	124024060	783	94	66354	1.4221	0.077498	TACC2
ENSG00000188766	19	38869061	38896881	89	6	66486	1.4221	0.077502	SPRED3
ENSG00000128283	22	37946454	37975412	69	9	66343	1.422	0.077509	CDC42EP1
ENSG00000147262	X	129508319	129529511	17	3	66365	1.422	0.077509	GPR119
ENSG00000004838	3	50368541	50394283	15	3	66473	1.4218	0.077536	ZMYND10
ENSG00000152404	11	107187071	107338572	504	23	66365	1.4217	0.07755	CWF19L2
ENSG00000168884	4	2733375	2768103	105	18	66329	1.4205	0.077724	TNIP2
ENSG00000186376	X	134372867	134488012	79	15	66318	1.4205	0.077738	ZNF75D
ENSG00000177954	1	153953235	153974626	20	10	66294	1.4203	0.077767	RPS27
ENSG00000205560	22	50997290	51027899	141	21	66408	1.4202	0.077775	CPT1B
ENSG00000185624	17	79791035	79828570	66	2	66390	1.42	0.077809	P4HB
ENSG00000166748	15	86675227	87582283	2840	131	66348	1.4199	0.077821	AGBL1
ENSG00000145850	5	156336293	156400266	142	15	66378	1.4198	0.077828	TIMD4
ENSG00000117906	15	77213960	77252601	50	13	66373	1.4198	0.077833	RCN2
ENSG00000188021	X	56580026	56603443	22	3	66506	1.4197	0.077846	UBQLN2
ENSG00000206102	21	32400478	32420795	24	6	66380	1.4196	0.077857	KRTAP19-8
ENSG00000071655	19	1566639	1602882	14	3	66239	1.4196	0.077868	MBD3
ENSG00000258941	14	39693106	39830397	304	16	66361	1.4195	0.07787	RP11-407N17.3
ENSG00000077147	10	98267866	98357209	159	9	66368	1.4192	0.077925	TM9SF3
ENSG00000164675	7	123082454	123185131	148	14	66339	1.4179	0.078104	IQUB
ENSG00000078081	3	182830001	182891627	202	19	66426	1.4175	0.078165	LAMP3
ENSG00000139117	12	39030624	39311232	646	24	66427	1.4173	0.078192	CPNE8
ENSG00000139567	12	52290692	52327145	90	18	66282	1.4173	0.078202	ACVRL1
ENSG00000114854	3	52475118	52498086	37	6	66395	1.4171	0.078222	TNNC1
ENSG00000094631	X	48649784	48693392	15	4	66466	1.4171	0.078229	HDAC6
ENSG00000177694	3	174146363	175533428	3309	186	66330	1.4166	0.078302	NAALADL2
ENSG00000053108	5	132522147	132958255	829	108	66311	1.4163	0.078349	FSTL4
ENSG00000196247	7	64116511	64181404	146	15	66467	1.4154	0.078483	ZNF107
ENSG00000156831	8	126093921	126389362	584	39	66404	1.4151	0.078518	NSMCE2
ENSG00000160323	9	136269478	136334508	218	19	66425	1.4149	0.078555	ADAMTS13
ENSG00000135108	12	117571146	117638336	191	10	66392	1.4145	0.078612	FBXO21
ENSG00000108344	17	38127050	38164213	112	9	66407	1.4143	0.078633	PSMD3
ENSG00000176678	16	86599974	86625303	37	10	66303	1.4139	0.0787	FOXL1
ENSG00000117724	1	214766538	214847931	270	16	66462	1.4133	0.078777	CENPF
ENSG00000070269	14	56945072	57127324	462	51	66371	1.413	0.078825	TMEM260
ENSG00000197535	15	52589480	52831247	587	15	66428	1.413	0.078828	MYO5A
ENSG00000166923	15	33000175	33036870	42	13	66341	1.4127	0.078872	GREM1
ENSG00000142168	21	33021935	33051244	56	12	66430	1.4112	0.079091	SOD1
ENSG00000178585	1	9898334	9980394	66	11	66376	1.4108	0.079145	CTNNBIP1
ENSG00000188315	3	49296035	49325342	29	7	66481	1.4107	0.079173	C3orf62
ENSG00000162337	11	68070077	68226743	270	25	66303	1.41	0.079277	LRP5
ENSG00000174576	11	66178475	66204178	30	10	66288	1.4097	0.079307	NPAS4
ENSG00000136280	7	45029074	45126068	312	16	66442	1.4094	0.079357	CCM2
ENSG00000072736	16	68108654	68273162	237	11	66481	1.4091	0.079404	NFATC3
ENSG00000100068	22	25737385	25811344	37	3	66221	1.409	0.079421	LRP5L
ENSG00000177679	7	75821216	75926605	113	14	66317	1.4085	0.079485	SRRM3
ENSG00000162727	1	248298450	248319388	44	6	66432	1.408	0.079566	OR2M5
ENSG00000197774	16	1813208	1841709	73	11	66298	1.4078	0.079594	EME2
ENSG00000166323	11	108169246	108348258	312	10	66413	1.4078	0.079598	C11orf65
ENSG00000132702	1	156579086	156605517	36	5	66319	1.4076	0.079629	HAPLN2
ENSG00000105996	7	27129721	27152430	32	7	66390	1.4074	0.07966	HOXA2
ENSG00000023902	1	150111373	150146916	49	3	66334	1.4073	0.079675	PLEKHO1
ENSG00000221977	14	22123297	22144238	93	14	66415	1.4072	0.079689	OR4E2
ENSG00000011566	2	39466407	39674453	423	19	66392	1.4067	0.079763	MAP4K3
ENSG00000183354	9	5871596	6017901	215	22	66292	1.4061	0.079852	KIAA2026
ENSG00000083844	19	57692868	57734724	92	13	66414	1.406	0.079858	ZNF264
ENSG00000158639	X	55236788	55260541	26	3	66460	1.4058	0.079891	PAGE5
ENSG00000166147	15	48690503	48948046	345	12	66360	1.4056	0.079921	FBN1
ENSG00000182667	11	131230373	132216716	1969	195	66321	1.4054	0.079946	NTM
ENSG00000081189	5	88003975	88209922	307	24	66367	1.4054	0.079947	MEF2C
ENSG00000146701	7	75667369	75706826	104	11	66452	1.4053	0.079968	MDH2
ENSG00000268332	1	6090630	6111399	42	12	66283	1.4049	0.080033	AL035406.1
ENSG00000184374	8	119997691	120128821	513	23	66368	1.4042	0.080126	COLEC10
ENSG00000196967	19	37587636	37673643	183	16	66473	1.4041	0.080148	ZNF585A
ENSG00000184508	15	91464148	91485799	51	5	66326	1.4037	0.080198	HDDC3
ENSG00000154582	8	74841404	74894522	127	15	66321	1.4037	0.080199	TCEB1
ENSG00000221818	8	25689246	25912913	503	65	66317	1.4037	0.080205	EBF2
ENSG00000122592	7	27183335	27207555	50	8	66386	1.4035	0.080235	HOXA7
ENSG00000164941	8	95815539	95903974	243	19	66433	1.4033	0.080264	INTS8
ENSG00000002726	7	150511715	150568592	160	16	66385	1.4027	0.080357	AOC1
ENSG00000065183	1	118462343	118519165	58	12	66352	1.4021	0.08045	WDR3
ENSG00000185104	1	50895150	51435935	685	24	66418	1.4019	0.080474	FAF1
ENSG00000189306	22	42895974	42925808	45	4	66383	1.4016	0.080525	RRP7A
ENSG00000111331	12	113366157	113421054	155	11	66278	1.4013	0.080557	OAS3
ENSG00000136937	9	100385908	100446030	49	12	66382	1.4009	0.080622	NCBP1
ENSG00000142700	1	50873222	50899172	41	8	66341	1.4009	0.080623	DMRTA2
ENSG00000198715	1	156249880	156275463	49	6	66473	1.4003	0.080719	C1orf85
ENSG00000198870	9	136233117	136281220	157	7	66460	1.4001	0.080746	C9orf96
ENSG00000204149	10	51738078	51780259	10	2	66348	1.3999	0.080768	AGAP6
ENSG00000106305	7	6038876	6073465	156	20	66402	1.3999	0.080778	AIMP2
ENSG00000047936	6	117599463	117757018	426	35	66415	1.3994	0.080845	ROS1
ENSG00000111696	12	104154231	104244975	320	20	66284	1.399	0.080901	NT5DC3
ENSG00000148300	9	136261186	136293164	137	7	66472	1.3987	0.080947	REXO4
ENSG00000239332	2	47033836	47096146	166	35	66333	1.3986	0.080972	LINC01119
ENSG00000178343	4	42389856	42414504	41	11	66302	1.3982	0.081031	SHISA3
ENSG00000050030	X	73942684	74155282	180	12	66460	1.3978	0.081088	KIAA2022
ENSG00000188906	12	40580546	40773087	575	31	66452	1.3971	0.08119	LRRK2
ENSG00000257218	12	120874241	120909389	67	14	66329	1.3966	0.081263	GATC
ENSG00000182919	11	93464757	93507915	82	5	66407	1.3966	0.081271	C11orf54
ENSG00000167964	16	2180804	2214166	25	4	66420	1.3965	0.081281	RAB26
ENSG00000143333	1	182557758	182583543	29	5	66381	1.3962	0.081321	RGS16
ENSG00000178927	17	80390465	80418705	80	9	66410	1.3962	0.081322	C17orf62
ENSG00000125534	20	62142077	62163559	70	13	66297	1.3962	0.081325	PPDPF
ENSG00000127329	12	70900630	71041220	377	50	66349	1.3957	0.0814	PTPRB
ENSG00000177614	1	230447392	230571475	355	31	66376	1.3957	0.081404	PGBD5
ENSG00000053371	1	19620459	19648640	59	14	66413	1.3953	0.08147	AKR7A2
ENSG00000179051	1	17723256	17776220	132	14	66363	1.3948	0.081546	RCC2
ENSG00000100298	22	39483229	39510072	140	12	66380	1.3934	0.081751	APOBEC3H
ENSG00000123810	19	41850326	41880078	52	7	66361	1.3933	0.08176	B9D2
ENSG00000134242	1	114346433	114424381	102	14	66305	1.3933	0.081771	PTPN22
ENSG00000189030	1	156258415	156279428	41	6	66467	1.393	0.081808	VHLL
ENSG00000173950	3	194779008	195001896	646	42	66363	1.393	0.081808	XXYLT1
ENSG00000143641	1	230183536	230427870	654	64	66388	1.3926	0.081867	GALNT2
ENSG00000112164	6	39006574	39065519	170	24	66339	1.3923	0.081912	GLP1R
ENSG00000037965	12	54392832	54417570	17	5	66412	1.3923	0.081914	HOXC8
ENSG00000127585	16	732500	765829	51	7	66302	1.3923	0.081921	FBXL16
ENSG00000227471	7	134223888	134274627	144	12	66300	1.3921	0.081947	AKR1B15
ENSG00000054654	14	64309683	64703165	864	44	66414	1.3917	0.082	SYNE2
ENSG00000170893	3	129683148	129706781	37	8	66419	1.3914	0.082055	TRH
ENSG00000022840	12	120961283	121025397	196	18	66494	1.3914	0.082059	RNF10
ENSG00000030066	11	47789639	47880107	151	12	66490	1.3909	0.082135	NUP160
ENSG00000120697	13	37513912	37584398	110	12	66416	1.3907	0.082155	ALG5
ENSG00000171298	17	78065355	78103678	210	20	66409	1.3904	0.082202	GAA
ENSG00000117114	1	81761845	82468120	1827	142	66365	1.3899	0.082283	LPHN2
ENSG00000101452	20	37580942	37678366	155	10	66296	1.3893	0.082374	DHX35
ENSG00000109339	4	86926276	87525284	1487	46	66427	1.3892	0.082385	MAPK10
ENSG00000105374	19	51864860	51885969	48	11	66324	1.3886	0.082483	NKG7
ENSG00000203870	X	154041623	154072937	12	4	66403	1.3882	0.082544	SMIM9
ENSG00000165118	9	86543226	86581901	68	11	66429	1.3881	0.082547	C9orf64
ENSG00000273269	2	47283080	47413650	412	45	66334	1.3879	0.082581	RP11-761B3.1
ENSG00000196405	14	100427786	100620573	459	30	66348	1.3879	0.082586	EVL
ENSG00000125505	19	54667107	54703733	41	9	66344	1.3876	0.082636	MBOAT7
ENSG00000070190	4	100727990	100801311	207	26	66316	1.3874	0.082652	DAPP1
ENSG00000268730	15	99849300	99869828	57	9	66287	1.3871	0.082704	AC022819.2
ENSG00000186446	3	44761088	44788575	39	6	66475	1.3863	0.082821	ZNF501
ENSG00000164109	4	120966763	120998229	56	11	66323	1.3859	0.082895	MAD2L1
ENSG00000164120	4	175401328	175454305	127	22	66319	1.385	0.08302	HPGD
ENSG00000170421	12	53280977	53353738	182	15	66381	1.3847	0.083066	KRT8
ENSG00000187556	19	13962877	14001571	46	5	66436	1.3836	0.08324	NANOS3
ENSG00000177946	16	90026206	90048942	89	14	66413	1.3836	0.083245	CENPBD1
ENSG00000133789	11	9675624	9784538	268	13	66400	1.3827	0.083371	SWAP70
ENSG00000156304	21	33033346	33114388	151	15	66429	1.3827	0.083375	SCAF4
ENSG00000196636	7	96735902	96821075	127	9	66394	1.3823	0.083434	ACN9
ENSG00000136802	9	131634391	131690318	48	13	66324	1.3822	0.083454	LRRC8A
ENSG00000154856	18	10444625	10499945	114	17	66303	1.3821	0.083469	APCDD1
ENSG00000139517	13	28110050	28204541	277	22	66441	1.3819	0.083497	LNX2
ENSG00000153485	14	93641296	93663434	28	11	66383	1.3818	0.083519	TMEM251
ENSG00000174111	17	36498111	36566019	105	9	66421	1.3817	0.083526	SOCS7
ENSG00000136383	15	85349911	85426713	172	29	66360	1.3812	0.083611	ALPK3
ENSG00000255359	11	22858477	22891972	75	7	66407	1.3811	0.083626	CCDC179
ENSG00000163825	3	46528981	46552439	55	7	66314	1.3803	0.083754	RTP3
ENSG00000205045	17	33781268	33874880	217	38	66383	1.3802	0.083766	SLFN12L
ENSG00000179071	11	85384893	85407320	38	10	66357	1.3792	0.083918	CCDC89
ENSG00000143442	1	151365200	151441941	89	4	66460	1.3792	0.083921	POGZ
ENSG00000160867	5	176503887	176535145	60	13	66429	1.3789	0.083958	FGFR4
ENSG00000109107	17	26890133	26914282	12	5	66401	1.3785	0.084021	ALDOC
ENSG00000164035	4	101306498	101811283	1409	48	66348	1.3782	0.084064	EMCN
ENSG00000155097	8	104023291	104095279	129	15	66388	1.3781	0.084087	ATP6V1C1
ENSG00000139684	13	47335391	47381367	68	8	66318	1.3781	0.08409	ESD
ENSG00000136819	9	132579569	132608142	148	9	66511	1.3766	0.084314	C9orf78
ENSG00000176542	3	113357232	113425493	70	7	66350	1.3763	0.084368	KIAA2018
ENSG00000092148	14	31559318	31687010	111	10	66339	1.3762	0.084388	HECTD1
ENSG00000010539	16	3262325	3296221	81	8	66334	1.3761	0.084395	ZNF200
ENSG00000258986	14	104931015	105081984	411	34	66347	1.3748	0.084598	TMEM179
ENSG00000198168	11	22825345	22861845	33	7	66277	1.3747	0.084616	SVIP
ENSG00000049167	5	60159658	60250900	213	17	66439	1.3746	0.084633	ERCC8
ENSG00000163596	2	203630690	203746708	178	14	66381	1.3743	0.084672	ICA1L
ENSG00000175548	12	38700380	38727784	75	8	66282	1.374	0.084723	ALG10B
ENSG00000135447	12	54959171	54992443	50	11	66315	1.374	0.084725	PPP1R1A
ENSG00000172590	14	23289088	23314246	52	14	66347	1.3733	0.084825	MRPL52
ENSG00000157890	15	66177417	66556085	847	96	66354	1.3731	0.084854	MEGF11
ENSG00000215527	18	12648042	12673470	69	8	66452	1.373	0.084869	AP005482.1
ENSG00000158055	1	24635812	24700972	105	25	66316	1.3725	0.084959	GRHL3
ENSG00000087299	14	50694281	50789266	217	15	66408	1.3724	0.084965	L2HGDH
ENSG00000185252	22	20738405	20772745	52	7	66241	1.3721	0.085017	ZNF74
ENSG00000101213	20	62149778	62178723	89	12	66342	1.3712	0.085152	PTK6
ENSG00000246922	15	65375338	65417535	35	9	66390	1.3711	0.085178	UBAP1L
ENSG00000185869	19	37369026	37417193	151	13	66485	1.3709	0.085204	ZNF829
ENSG00000268146	1	244217632	244241211	22	8	66303	1.3707	0.08523	AL590483.1
ENSG00000163808	3	44793209	44924868	119	13	66434	1.3705	0.085262	KIF15
ENSG00000136807	9	130537958	130563066	49	5	66446	1.3698	0.08537	CDK9
ENSG00000198551	19	11660189	11739950	174	16	66357	1.3698	0.085374	ZNF627
ENSG00000270394	4	117210016	117231520	47	6	66333	1.3695	0.085418	MTRNR2L13
ENSG00000197226	5	179279066	179344859	91	15	66367	1.3687	0.08555	TBC1D9B
ENSG00000137692	11	102922805	102972944	55	10	66328	1.3683	0.085603	DCUN1D5
ENSG00000109046	17	25611102	25650657	74	10	66441	1.3683	0.085613	WSB1
ENSG00000114646	3	47593729	47632282	36	5	66399	1.3681	0.08564	CSPG5
ENSG00000078687	17	75990249	76114916	180	20	66398	1.3678	0.085685	TNRC6C
ENSG00000101337	20	30687309	30765061	137	9	66457	1.3677	0.085707	TM9SF4
ENSG00000122299	16	11834442	11901123	118	17	66340	1.3676	0.085715	ZC3H7A
ENSG00000105559	19	49330354	49381889	134	13	66353	1.3676	0.085715	PLEKHA4
ENSG00000168906	2	85756288	85782403	75	10	66457	1.3674	0.08575	MAT2A
ENSG00000135899	2	231022009	231100444	295	20	66423	1.3671	0.085805	SP110
ENSG00000131808	11	30242563	30266808	47	4	66501	1.367	0.085812	FSHB
ENSG00000152953	4	5043169	5512725	1657	80	66387	1.3669	0.085821	STK32B
ENSG00000251139	4	185724773	185752443	54	8	66232	1.3664	0.085903	RP11-701P16.2
ENSG00000087116	5	178527852	178782431	560	78	66345	1.3657	0.086014	ADAMTS2
ENSG00000119392	9	131256979	131314567	70	7	66481	1.3653	0.086075	GLE1
ENSG00000268179	1	851264	876445	68	10	66400	1.3653	0.086086	AL645608.1
ENSG00000218416	2	241378732	241406131	63	16	66294	1.3648	0.086162	AC110619.2
ENSG00000140474	15	75118457	75145687	35	7	66380	1.3647	0.086181	ULK3
ENSG00000168062	11	64745415	64774517	54	11	66411	1.3629	0.08645	BATF2
ENSG00000233816	9	21357371	21378075	69	6	66404	1.3626	0.086505	IFNA13
ENSG00000091436	2	173930163	174142738	600	36	66393	1.3626	0.086508	MLTK
ENSG00000205592	12	40777197	40974632	979	29	66474	1.3619	0.086617	MUC19
ENSG00000170214	5	159333790	159409551	156	18	66427	1.3618	0.086628	ADRA1B
ENSG00000177463	3	14979091	15105107	180	16	66384	1.3609	0.086777	NR2C2
ENSG00000171759	12	103220663	103362188	254	19	66292	1.3605	0.086833	PAH
ENSG00000151962	4	155692365	155759965	102	9	66329	1.3601	0.086894	RBM46
ENSG00000188987	6	26178938	26199304	83	7	66498	1.3599	0.086932	HIST1H4D
ENSG00000146090	5	179517795	179646153	297	55	66300	1.359	0.087068	RASGEF1C
ENSG00000174652	19	9513272	9556254	98	5	66465	1.3589	0.087086	ZNF266
ENSG00000174807	11	66071958	66094515	37	7	66327	1.3584	0.087161	CD248
ENSG00000162244	3	52017616	52039958	13	5	66328	1.3583	0.087178	RPL29
ENSG00000165583	X	48035656	48066199	2	1	66200	1.3581	0.08721	SSX5
ENSG00000144909	3	125237702	125323934	262	13	66401	1.358	0.087224	OSBPL11
ENSG00000072657	12	72471046	73069422	1085	52	66407	1.3569	0.087411	TRHDE
ENSG00000149742	11	63127261	63187766	152	16	66443	1.3568	0.087428	SLC22A9
ENSG00000102316	X	54824032	54852445	8	4	66304	1.3566	0.087459	MAGED2
ENSG00000174109	16	1459745	1489345	74	12	66282	1.3558	0.087585	C16orf91
ENSG00000135845	1	172329329	172423230	175	23	66355	1.3557	0.087597	PIGC
ENSG00000262246	16	4394543	4485706	168	20	66362	1.3557	0.087597	CORO7
ENSG00000135720	16	66744796	66795701	96	6	66498	1.3557	0.0876	DYNC1LI2
ENSG00000189001	19	36004269	36029253	59	11	66300	1.3556	0.087611	SBSN
ENSG00000136827	9	132565223	132596413	113	8	66493	1.3556	0.087613	TOR1A
ENSG00000198570	1	211639864	211676259	83	19	66272	1.3556	0.08762	RD3
ENSG00000198901	15	91499270	91548859	149	16	66411	1.3555	0.087635	PRC1
ENSG00000132874	18	42782960	43273072	1191	97	66343	1.3552	0.087683	SLC14A2
ENSG00000205777	X	49353628	49383139	26	3	66380	1.3551	0.087686	GAGE1
ENSG00000157119	3	42717011	42744036	29	9	66381	1.3548	0.087748	KLHL40
ENSG00000170180	4	145020457	145071904	186	12	66413	1.3544	0.087804	GYPA
ENSG00000008517	16	3105298	3141908	32	9	66287	1.3544	0.087807	IL32
ENSG00000254999	3	10147276	10178874	121	7	66469	1.3542	0.087834	BRK1
ENSG00000028116	2	58124786	58397055	468	28	66324	1.354	0.087865	VRK2
ENSG00000168395	2	242631450	242678893	98	12	66346	1.3539	0.087877	ING5
ENSG00000148225	9	116065502	116112578	148	14	66426	1.3536	0.087928	WDR31
ENSG00000129467	14	24777555	24814299	89	14	66384	1.3536	0.087929	ADCY4
ENSG00000117400	1	43793478	43828443	37	7	66430	1.3533	0.087974	MPL
ENSG00000130244	19	38883775	38909728	95	9	66457	1.3531	0.088006	FAM98C
ENSG00000103313	16	3282028	3316627	75	10	66374	1.3531	0.088015	MEFV
ENSG00000111911	6	126267927	126311387	48	3	66354	1.3519	0.088199	HINT3
ENSG00000109586	4	174079904	174255118	268	24	66409	1.3511	0.088328	GALNT7
ENSG00000165995	10	18419606	18840798	1091	100	66287	1.3509	0.088357	CACNB2
ENSG00000157551	21	39519128	39689279	367	23	66364	1.3506	0.088409	KCNJ15
ENSG00000122218	1	160249063	160323190	104	15	66455	1.3501	0.088489	COPA
ENSG00000165816	10	115989018	116061272	161	18	66406	1.3499	0.088531	VWA2
ENSG00000196653	3	44744135	44775323	43	8	66419	1.3498	0.088536	ZNF502
ENSG00000171174	2	27994231	28123965	190	12	66448	1.3498	0.088542	RBKS
ENSG00000259803	16	89252406	89278072	76	11	66285	1.3496	0.088572	SLC22A31
ENSG00000159713	16	67413712	67437438	43	8	66528	1.3495	0.088593	TPPP3
ENSG00000198246	10	73069015	73133142	175	25	66344	1.3493	0.088615	SLC29A3
ENSG00000088543	3	50585462	50618458	38	5	66403	1.3493	0.088627	C3orf18
ENSG00000167363	17	80683451	80719073	110	13	66367	1.349	0.088672	FN3K
ENSG00000154920	17	48440581	48468844	91	10	66520	1.3487	0.088714	EME1
ENSG00000158445	20	47970414	48109184	388	38	66405	1.3487	0.088723	KCNB1
ENSG00000163050	1	227075237	227185246	197	33	66338	1.3481	0.088807	ADCK3
ENSG00000119333	9	131385940	131429066	64	7	66381	1.3466	0.089052	WDR34
ENSG00000068028	3	50357219	50388411	15	4	66474	1.3466	0.089061	RASSF1
ENSG00000135709	16	85051375	85137836	328	29	66335	1.3464	0.089086	KIAA0513
ENSG00000198054	21	39483545	39570110	161	16	66404	1.3463	0.089101	DSCR8
ENSG00000259120	17	73632323	73654057	27	5	66413	1.3462	0.089117	SMIM6
ENSG00000162711	1	247569458	247622410	206	36	66357	1.3462	0.089122	NLRP3
ENSG00000135914	2	231962944	231999832	42	9	66415	1.346	0.089151	HTR2B
ENSG00000178467	3	49017319	49054587	23	6	66484	1.3458	0.08918	P4HTM
[truncated: 17,870 more rows]

## Sheet: STable 5.
Supplementary Table 5. MAGMA gene-based results in the female risk cluster, sorted by p-value.
GENE	CHR	START	STOP	NSNPS	NPARAM	N	ZSTAT	P	SYMBOL
ENSG00000106460	7	12240867	12292993	252	10	110988	4.0691	2.3602e-05	TMEM106B
ENSG00000204657	6	29545683	29566745	57	12	111278	3.9393	4.0854e-05	OR2H2
ENSG00000175264	11	45660427	45697172	74	9	110961	3.9182	4.4598e-05	CHST1
ENSG00000091137	7	107291080	107368254	83	20	110961	3.8794	5.2355e-05	SLC26A4
ENSG00000146938	X	5748678	6156904	610	33	110873	3.687	0.00011345	NLGN4X
ENSG00000204681	6	29513406	29611753	336	31	111267	3.6301	0.00014164	GABBR1
ENSG00000114656	3	128618709	128731533	242	26	111135	3.6086	0.00015391	KIAA1257
ENSG00000187695	3	128618717	128700173	192	22	111147	3.4984	0.00023402	RP11-723O4.6
ENSG00000089116	12	113889839	113920085	60	5	111178	3.3967	0.00034099	LHX5
ENSG00000177646	3	128588439	128644910	160	14	111157	3.3747	0.00036946	ACAD9
ENSG00000114383	3	50347458	50375682	18	6	111218	3.3106	0.00046554	TUSC2
ENSG00000110075	11	68218186	68392802	357	17	111000	3.2782	0.00052231	PPP6R3
ENSG00000068028	3	50357219	50388411	15	4	111219	3.2524	0.0005721	RASSF1
ENSG00000114349	3	50219045	50243949	20	7	110789	3.2269	0.00062578	GNAT1
ENSG00000004838	3	50368541	50394283	15	3	111217	3.2241	0.00063193	ZMYND10
ENSG00000135220	4	69784181	69827509	140	7	111193	3.1825	0.00073009	UGT2A3
ENSG00000189134	6	28217098	28238736	43	10	111322	3.1589	0.00079176	NKAPL
ENSG00000179941	12	76728254	76752222	33	8	111005	3.1253	0.00088817	BBS10
ENSG00000184445	12	123001793	123120943	172	14	111058	3.1142	0.0009221	KNTC1
ENSG00000060749	11	32904724	33024862	187	10	111177	3.1101	0.00093511	QSER1
ENSG00000182601	16	25693347	26159009	1200	133	111027	3.1027	0.0009587	HS3ST4
ENSG00000133103	13	40219764	40375802	398	19	110964	3.0959	0.00098113	COG6
ENSG00000162337	11	68070077	68226743	270	25	110921	3.0906	0.00099891	LRP5
ENSG00000112812	6	27205480	27234403	77	13	111246	3.0892	0.0010034	PRSS16
ENSG00000187626	6	28202401	28237011	69	12	111311	3.0869	0.0010111	ZKSCAN4
ENSG00000172340	3	67400884	67715038	855	56	111021	3.0767	0.0010464	SUCLG2
ENSG00000068001	3	50345221	50370337	13	5	111233	3.0739	0.0010563	HYAL2
ENSG00000112599	6	42142139	42172654	112	7	111233	3.0593	0.0011091	GUCA1B
ENSG00000186792	3	50320262	50346899	20	6	111108	3.0567	0.0011191	HYAL3
ENSG00000091039	12	76735577	76963589	373	16	111107	3.056	0.0011215	OSBPL8
ENSG00000011143	17	56272803	56306966	49	11	111156	3.0519	0.0011368	MKS1
ENSG00000196917	12	123094824	123225390	244	25	110992	3.0482	0.0011513	HCAR1
ENSG00000048544	6	42164539	42195603	107	6	111263	3.0462	0.0011588	MRPS10
ENSG00000272104	3	50378323	50415354	19	4	111205	3.0401	0.0011824	XXcos-LUCA11.5
ENSG00000217442	22	50979541	51011334	167	15	111091	3.0374	0.001193	SYCE3
ENSG00000165983	10	16468942	16565736	278	17	110963	3.0155	0.0012828	PTER
ENSG00000099338	19	38816415	38871589	166	18	111144	3.0094	0.0013087	CATSPERG
ENSG00000243477	3	50323833	50346852	19	6	111100	2.9964	0.0013659	NAT6
ENSG00000135124	12	121637660	121681909	146	16	111176	2.9926	0.001383	P2RX4
ENSG00000109756	4	160015330	160291321	423	32	110984	2.9863	0.001412	RAPGEF2
ENSG00000114378	3	50327320	50359812	27	9	111136	2.969	0.0014938	HYAL1
ENSG00000168582	2	209015464	209038300	113	16	111100	2.9678	0.0014997	CRYGA
ENSG00000214706	3	50315163	50340349	15	5	111056	2.9583	0.0015469	IFRD2
ENSG00000181035	19	19164808	19233697	136	14	111106	2.9525	0.0015761	SLC25A42
ENSG00000085415	18	12937132	12997535	132	17	111085	2.9482	0.0015983	SEH1L
ENSG00000001617	3	50182478	50236508	61	11	110821	2.9448	0.0016161	SEMA3F
ENSG00000126062	3	50382180	50407041	11	4	111221	2.9447	0.0016163	TMEM115
ENSG00000114395	3	50378126	50405891	12	4	111198	2.9445	0.0016176	CYB561D2
ENSG00000205560	22	50997290	51027899	141	21	111094	2.9413	0.0016342	CPT1B
ENSG00000254413	22	50997298	51031394	150	21	111078	2.9412	0.0016347	CHKB-CPT1B
ENSG00000139726	12	123227321	123265611	55	5	111204	2.9228	0.0017347	DENR
ENSG00000130783	12	123248874	123322075	207	14	111194	2.9146	0.0017807	CCDC62
ENSG00000099341	19	38855176	38884464	82	13	111129	2.9132	0.0017889	PSMD8
ENSG00000240857	2	18725989	18751946	44	14	111033	2.9055	0.0018331	RDH14
ENSG00000135905	2	225619807	225917162	680	48	111075	2.9046	0.0018385	DOCK10
ENSG00000114388	3	50374761	50398522	11	3	111222	2.9046	0.0018388	NPRL2
ENSG00000064607	19	19091697	19154832	103	9	110890	2.9015	0.001857	SUGP2
ENSG00000048545	6	42113144	42157794	122	14	111010	2.8991	0.0018711	GUCA1A
ENSG00000205517	19	11485017	11540018	81	7	111145	2.8979	0.0018785	RGL3
ENSG00000184898	2	152094454	152128393	66	8	111037	2.8909	0.0019204	RBM43
ENSG00000075785	3	128434965	128543639	258	13	111173	2.8801	0.0019879	RAB7A
ENSG00000204519	19	58183337	58238669	98	19	111041	2.8775	0.0020043	ZNF551
ENSG00000136997	8	128737680	128763674	46	14	111021	2.8733	0.0020311	MYC
ENSG00000197724	9	96328689	96451869	329	27	111093	2.8699	0.002053	PHF2
ENSG00000149100	11	32595344	32637808	136	17	111170	2.8698	0.0020539	EIF3M
ENSG00000163440	4	56412692	56468379	153	14	110802	2.8661	0.002078	PDCL2
ENSG00000112200	6	56941642	57045105	105	7	111132	2.8637	0.0020933	ZNF451
ENSG00000179564	3	50306458	50335545	16	5	111065	2.856	0.0021453	LSMEM2
ENSG00000130487	22	50976462	50999451	122	9	111105	2.8522	0.002171	KLHDC7B
ENSG00000174083	17	8696041	8780994	102	22	111040	2.8505	0.0021823	PIK3R6
ENSG00000130164	19	11190038	11254492	209	26	111014	2.8488	0.0021941	LDLR
ENSG00000137185	6	28182664	28211260	67	10	111300	2.8385	0.0022661	ZSCAN9
ENSG00000121053	17	56260098	56292535	60	14	111116	2.8382	0.0022682	EPX
ENSG00000151779	2	15297032	15711454	860	23	111096	2.8377	0.0022722	NBAS
ENSG00000137135	9	35648872	35685863	85	9	111116	2.8166	0.0024265	ARHGEF39
ENSG00000080839	20	35614752	35734398	135	16	111140	2.8122	0.0024604	RBL1
ENSG00000187244	19	45302328	45334673	74	13	111061	2.803	0.0025316	BCAM
ENSG00000161888	19	11232196	11276484	167	22	111020	2.7952	0.0025935	SPC24
ENSG00000188897	16	11443702	11627444	691	59	110965	2.7917	0.0026213	CTD-3088G3.8
ENSG00000105609	19	54744263	54771164	38	11	111098	2.7912	0.0026258	LILRB5
ENSG00000126368	17	38239040	38266978	39	10	111105	2.7855	0.0026723	NR1D1
ENSG00000159884	9	35648301	35671508	66	7	111170	2.781	0.0027098	CCDC107
ENSG00000146776	7	105235514	105527050	554	88	110992	2.7769	0.0027441	ATXN7L1
ENSG00000005381	17	56337217	56368296	51	11	111106	2.7621	0.0028713	MPO
ENSG00000071889	X	153723350	153754566	35	4	110778	2.762	0.0028721	FAM3A
ENSG00000187266	19	11478236	11505018	34	5	111100	2.7603	0.0028877	EPOR
ENSG00000130363	6	159383903	159431219	232	9	111298	2.7507	0.0029738	RSPH3
ENSG00000184258	X	139855425	139876723	8	3	110802	2.7498	0.0029817	CDR1
ENSG00000137338	6	28239314	28280326	91	13	111305	2.7349	0.0031204	PGBD1
ENSG00000107105	9	23680102	23836335	329	33	111008	2.7262	0.0032034	ELAVL2
ENSG00000053328	6	110557131	110689475	313	18	111159	2.722	0.0032449	METTL24
ENSG00000269279	1	116905890	116936718	53	5	111148	2.7174	0.00329	AL136376.1
ENSG00000151365	11	77764907	77789397	44	8	110814	2.7163	0.0033008	THRSP
ENSG00000131849	19	58934181	58961589	56	5	111114	2.7074	0.0033903	ZNF132
ENSG00000062194	5	56459775	56570506	165	19	111096	2.7072	0.0033929	GPBP1
ENSG00000124496	6	42182669	42429789	460	37	111127	2.7019	0.0034469	TRERF1
ENSG00000187185	16	57822098	57860850	114	20	111031	2.7015	0.0034513	CTD-2600O9.1
ENSG00000150995	3	4525032	4899524	689	116	110984	2.6972	0.0034959	ITPR1
ENSG00000171574	19	58902871	58939694	85	6	111166	2.6926	0.0035447	ZNF584
ENSG00000101342	20	35494524	35532638	55	12	111018	2.6923	0.0035484	TLDC2
ENSG00000052795	4	159680290	159839201	214	14	111113	2.6871	0.003604	FNIP2
ENSG00000171777	19	38889695	38926945	118	17	111119	2.6868	0.0036068	RASGRP4
ENSG00000075711	3	196759431	197036171	616	24	111105	2.6839	0.0036385	DLG1
ENSG00000112208	6	57027124	57064631	29	4	111147	2.6803	0.0036783	BAG2
ENSG00000112541	6	165730776	166410091	1960	166	111018	2.6791	0.0036914	PDE10A
ENSG00000196782	4	140627907	141085338	794	90	111013	2.679	0.0036923	MAML3
ENSG00000137502	11	82674175	82792965	208	26	110967	2.6763	0.0037216	RAB30
ENSG00000105875	7	134858590	134906316	125	5	111108	2.6756	0.00373	WDR91
ENSG00000101901	X	110899043	111013877	15	7	110864	2.6701	0.0037919	ALG13
ENSG00000196812	6	28082338	28107860	65	6	111284	2.6684	0.0038108	ZSCAN16
ENSG00000105676	19	19134384	19180563	75	7	111209	2.6678	0.003817	ARMC6
ENSG00000126890	X	153870246	153891853	19	3	111114	2.6672	0.0038243	CTAG2
ENSG00000099337	19	38800484	38829660	83	11	111158	2.6635	0.0038663	KCNK6
ENSG00000164190	5	36866861	37076515	235	24	111104	2.663	0.0038728	NIPBL
ENSG00000083814	19	58221119	58248992	64	9	111091	2.6615	0.0038901	ZNF671
ENSG00000198160	1	67380578	67464302	172	13	111221	2.6612	0.0038927	MIER1
ENSG00000140471	15	101089574	101153435	278	18	110986	2.6599	0.0039088	LINS
ENSG00000230657	12	11450017	11473369	44	8	111005	2.6595	0.0039123	PRB4
ENSG00000109255	4	56451396	56512865	141	16	110907	2.6581	0.0039296	NMU
ENSG00000242247	22	43182508	43264112	260	12	111164	2.657	0.0039417	ARFGAP3
ENSG00000138759	4	78968724	79475423	1543	45	111026	2.6523	0.0039969	FRAS1
ENSG00000186104	11	14889553	14923798	29	8	111064	2.6512	0.0040102	CYP2R1
ENSG00000110931	12	121665497	121746111	180	27	111133	2.6482	0.0040459	CAMKK2
ENSG00000181852	12	56588285	56625717	22	7	111126	2.6468	0.0040624	RNF41
ENSG00000120910	8	22288332	22408652	176	10	110949	2.6468	0.0040625	PPP3CC
ENSG00000100266	22	43221418	43421151	568	15	111115	2.6464	0.0040672	PACSIN2
ENSG00000248835	1	54625333	54647997	40	12	110969	2.6461	0.0040715	AL357673.1
ENSG00000134851	4	56252124	56329564	216	17	111153	2.6438	0.0040987	TMEM165
ENSG00000090621	1	40016488	40052462	90	14	111134	2.6428	0.0041113	PABPC4
ENSG00000134852	4	56284070	56423305	482	15	111174	2.6418	0.0041239	CLOCK
ENSG00000196374	6	27772822	27793267	35	7	111232	2.6394	0.0041528	HIST1H2BM
ENSG00000144891	3	148405571	148470795	138	21	110909	2.6385	0.0041642	AGTR1
ENSG00000184939	16	68553993	68619975	225	8	111089	2.6378	0.0041721	ZFP90
ENSG00000100883	14	35441163	35508773	262	14	111191	2.6356	0.0041993	SRP54
ENSG00000269026	19	58183413	58274943	161	22	111046	2.6344	0.0042147	AC003006.7
ENSG00000269549	20	44064071	44087220	38	7	110934	2.6334	0.0042273	AL031663.2
ENSG00000255501	11	104998448	105020453	93	6	111094	2.6324	0.0042391	CARD18
ENSG00000179168	19	38864905	38888722	62	6	111227	2.6248	0.004335	GGN
ENSG00000122254	16	22815498	22937659	263	42	111006	2.6163	0.0044445	HS3ST2
ENSG00000108395	17	57049999	57194282	190	18	110966	2.608	0.0045536	TRIM37
ENSG00000170289	8	87556205	87765903	477	45	110931	2.6012	0.0046453	CNGB3
ENSG00000130244	19	38883775	38909728	95	9	111173	2.6008	0.0046499	FAM98C
ENSG00000168116	6	56901347	56930023	34	5	110964	2.5997	0.0046654	KIAA1586
ENSG00000160211	X	153749606	153785787	20	4	111115	2.597	0.0047015	G6PD
ENSG00000178209	8	144979321	145060902	110	8	111013	2.595	0.0047293	PLEC
ENSG00000114353	3	50253724	50306787	55	10	111153	2.5919	0.0047722	GNAI2
ENSG00000104324	8	97647455	98171882	679	49	111034	2.5902	0.0047956	CPQ
ENSG00000180509	21	35808988	35894573	198	24	110975	2.5884	0.004821	KCNE1
ENSG00000109323	4	103542660	103692151	218	17	111075	2.587	0.0048409	MANBA
ENSG00000165389	14	34891995	34941562	100	9	111019	2.5848	0.0048725	SPTSSA
ENSG00000115255	19	1481165	1507926	54	7	110972	2.5844	0.0048776	REEP6
ENSG00000169564	2	70304585	70326332	36	3	111222	2.58	0.0049396	PCBP1
ENSG00000115507	2	63267192	63294971	17	8	110940	2.58	0.0049399	OTX1
ENSG00000198374	6	27823034	27843606	33	6	111305	2.5758	0.0050007	HIST1H2AL
ENSG00000145741	5	72784233	72811460	83	6	111176	2.5705	0.0050778	BTF3
ENSG00000172954	2	30660092	30877091	729	21	111077	2.5695	0.0050917	LCLAT1
ENSG00000135365	11	45940871	46152985	329	17	111162	2.5656	0.0051506	PHF21A
ENSG00000072657	12	72471046	73069422	1085	52	111088	2.5635	0.0051809	TRHDE
ENSG00000197238	6	27781884	27802257	37	8	111149	2.5593	0.0052437	HIST1H4J
ENSG00000005175	12	48047070	48109844	106	13	110984	2.5573	0.0052746	RPAP3
ENSG00000162757	1	209945661	209967904	49	9	111191	2.5501	0.0053853	C1orf74
ENSG00000249471	19	58952971	58979200	29	5	110855	2.5477	0.0054214	ZNF324B
ENSG00000134780	11	61437905	61524473	104	16	110927	2.5472	0.0054296	DAGLA
ENSG00000115257	19	1471427	1500751	56	8	111005	2.545	0.0054636	PCSK4
ENSG00000087303	14	52461521	52545712	354	25	111097	2.5447	0.0054679	NID2
ENSG00000177426	18	3401606	3468409	92	24	110962	2.5426	0.005502	TGIF1
ENSG00000184357	6	27824570	27845359	36	6	111306	2.5424	0.0055042	HIST1H1B
ENSG00000197279	6	28038753	28067341	89	10	111325	2.5393	0.0055537	ZNF165
ENSG00000124788	6	16289343	16771722	1077	130	110970	2.5384	0.0055688	ATXN1
ENSG00000182572	6	27829623	27850099	36	6	111304	2.5376	0.0055801	HIST1H3I
ENSG00000168785	4	99381518	99589780	341	43	110971	2.5374	0.0055845	TSPAN5
ENSG00000115107	2	119971384	120033228	148	21	110948	2.5365	0.0055977	STEAP3
ENSG00000243660	10	43922282	44001517	266	16	111254	2.5315	0.0056785	ZNF487
ENSG00000123609	2	152116979	152156571	135	8	110988	2.5305	0.0056945	NMI
ENSG00000179909	19	58198735	58230579	58	13	111037	2.527	0.0057514	ZNF154
ENSG00000167565	19	40936751	40960612	67	9	110991	2.5248	0.0057889	SERTAD3
ENSG00000005379	17	56368592	56416152	113	16	111122	2.5242	0.0057985	BZRAP1
ENSG00000130787	12	123309000	123357507	142	11	111194	2.5229	0.0058199	HIP1R
ENSG00000177511	18	55008044	55048962	79	9	111042	2.521	0.0058505	ST8SIA3
ENSG00000105989	7	116906685	116973343	103	23	110893	2.5194	0.0058774	WNT2
ENSG00000163531	1	204787779	205001950	428	51	111048	2.5186	0.0058913	NFASC
ENSG00000198558	6	27830926	27851289	36	6	111304	2.5171	0.0059166	HIST1H4L
ENSG00000170689	17	46688518	46713839	73	16	110931	2.5169	0.0059199	HOXB9
ENSG00000198108	5	129230165	129532327	452	21	111096	2.5141	0.005966	CHSY3
ENSG00000173611	9	127694887	127915785	325	16	111019	2.5115	0.0060116	SCAI
ENSG00000140396	8	71011997	71326040	462	20	111168	2.5113	0.0060139	NCOA2
ENSG00000187033	3	169619360	169666963	119	12	110958	2.5104	0.0060304	SAMD7
ENSG00000107159	9	35663853	35691156	53	12	110976	2.5097	0.0060418	CA9
ENSG00000130827	X	153676621	153711989	25	3	110926	2.5084	0.0060645	PLXNA3
ENSG00000151327	14	35504113	35592336	304	21	111087	2.5051	0.0061207	FAM177A1
ENSG00000256407	1	54596897	54675746	153	35	110967	2.5046	0.0061302	RP11-446E24.4
ENSG00000135773	1	230873130	230947749	224	32	111002	2.5034	0.0061506	CAPN9
ENSG00000164120	4	175401328	175454305	127	22	110935	2.5005	0.006201	HPGD
ENSG00000117013	1	41239684	41316124	108	26	110960	2.5004	0.0062033	KCNQ4
ENSG00000145604	5	36142091	36194421	123	18	111079	2.5003	0.0062048	SKP2
ENSG00000135338	6	80184708	80257175	143	16	111050	2.4923	0.0063457	LCA5
ENSG00000182611	6	27772112	27792607	33	6	111229	2.4883	0.006417	HIST1H2AJ
ENSG00000197914	6	27788952	27809305	35	8	111159	2.4865	0.0064498	HIST1H4K
ENSG00000188766	19	38869061	38896881	89	6	111221	2.4836	0.0065027	SPRED3
ENSG00000182782	12	123175840	123197890	58	5	111032	2.4791	0.0065852	HCAR2
ENSG00000130844	19	54014235	54093523	310	25	111048	2.4787	0.0065934	ZNF331
ENSG00000089775	14	64905824	64981931	168	13	111090	2.4784	0.006598	ZBTB25
ENSG00000169733	17	79995778	80019707	55	11	111002	2.4736	0.0066887	RFNG
ENSG00000140859	16	57782129	57906957	339	38	111027	2.4725	0.0067083	KIFC3
ENSG00000183678	X	153803407	153825075	5	2	111272	2.4717	0.006723	CTAG1A
ENSG00000143768	1	226114298	226139189	23	5	111001	2.4697	0.0067604	LEFTY2
ENSG00000101639	18	12981361	13135051	433	22	111209	2.4616	0.0069165	CEP192
ENSG00000120896	8	22392499	22443301	47	11	111035	2.4558	0.0070282	SORBS3
ENSG00000169064	3	166948075	167109134	335	21	111116	2.4536	0.0070709	ZBBX
ENSG00000107223	9	139746571	139770738	20	6	110883	2.4524	0.0070952	EDF1
ENSG00000111879	6	119270928	119480552	385	42	111065	2.4521	0.0071018	FAM184A
ENSG00000182718	15	60629333	60705082	109	16	110938	2.4493	0.0071559	ANXA2
ENSG00000069956	15	52234303	52368462	201	17	111063	2.4492	0.0071578	MAPK6
ENSG00000119414	9	127898852	127962218	133	8	111143	2.4477	0.0071882	PPP6C
ENSG00000168904	15	99781567	99940934	424	26	111019	2.4466	0.0072113	LRRC28
ENSG00000187323	18	49856542	51067784	4040	98	111050	2.4447	0.0072494	DCC
ENSG00000197584	3	177980720	178572217	1337	83	111022	2.4446	0.0072511	KCNMB2
ENSG00000185130	6	27765257	27785709	40	9	111192	2.4442	0.007258	HIST1H2BL
ENSG00000065882	4	37882708	38150796	652	62	111070	2.4426	0.0072903	TBC1D1
ENSG00000160994	19	15111556	15144081	133	23	110946	2.4418	0.0073074	CCDC105
ENSG00000141682	18	57557180	57581538	19	9	110945	2.4415	0.007313	PMAIP1
ENSG00000136068	3	57984127	58167982	306	28	110928	2.4411	0.0073219	FLNB
ENSG00000158428	2	219211579	219242822	69	12	110985	2.4349	0.0074474	C2orf62
ENSG00000143811	1	226097578	226121978	37	8	111130	2.4348	0.0074503	PYCR2
ENSG00000196976	X	153696028	153717596	21	2	110909	2.4312	0.0075239	LAGE3
ENSG00000233822	6	27796323	27833487	50	8	111263	2.4299	0.0075516	HIST1H2BN
ENSG00000256294	19	44606334	44647027	97	9	111186	2.4297	0.0075553	ZNF225
ENSG00000178568	2	212230446	213413565	3103	168	110973	2.4295	0.0075592	ERBB4
ENSG00000163399	1	116905290	116962883	89	6	111180	2.4282	0.0075865	ATP1A1
ENSG00000165494	11	82858030	82908493	54	5	111084	2.4276	0.0075997	PCF11
ENSG00000163885	3	126103782	126165399	149	26	111027	2.4273	0.0076053	CCDC37
ENSG00000268948	19	58193868	58214128	29	12	110924	2.4193	0.0077744	AC004017.1
ENSG00000184348	6	27795658	27816117	33	6	111226	2.4185	0.0077934	HIST1H2AK
ENSG00000095110	11	114382437	114440617	158	7	111240	2.4177	0.0078104	NXPE1
ENSG00000268730	15	99849300	99869828	57	9	110898	2.4175	0.0078142	AC022819.2
ENSG00000137078	9	35639292	35660937	74	12	111127	2.4167	0.0078314	SIT1
ENSG00000119688	14	74742126	74779759	60	8	111067	2.4127	0.0079177	ABCD4
ENSG00000269846	20	35714188	35735581	19	7	111086	2.4123	0.0079261	RBL1
ENSG00000165643	9	138575253	138601374	86	11	111069	2.4103	0.0079703	SOHLH1
ENSG00000185761	19	1495017	1523603	47	10	110938	2.408	0.0080204	ADAMTSL5
ENSG00000165912	11	47189076	47217994	49	10	110895	2.407	0.0080411	PACSIN3
ENSG00000197019	19	40917499	40941932	30	8	110846	2.407	0.0080422	SERTAD1
ENSG00000214732	6	42113279	42141156	71	12	110901	2.4038	0.0081119	RP1-139D8.6
ENSG00000028137	1	12217060	12279285	119	14	111008	2.4004	0.0081876	TNFRSF1B
ENSG00000157020	3	10324815	10372862	88	16	110917	2.3978	0.0082458	SEC13
ENSG00000212128	12	11050525	11072161	69	5	110934	2.3973	0.0082574	TAS2R13
ENSG00000126602	16	3691640	3777598	128	20	110980	2.3949	0.0083127	TRAP1
ENSG00000173894	17	77741931	77771782	29	11	110985	2.3933	0.0083494	CBX2
ENSG00000101347	20	35508632	35590246	139	17	110863	2.3911	0.0084	SAMHD1
ENSG00000151914	6	56312785	56829426	867	25	111060	2.3888	0.0084511	DST
ENSG00000175175	17	56823230	57068983	341	20	111058	2.3876	0.0084796	PPM1E
ENSG00000105072	19	16597122	16642163	114	15	111070	2.3876	0.0084799	C19orf44
ENSG00000102178	X	153702056	153725009	26	3	110966	2.3863	0.0085085	UBL4A
ENSG00000119906	10	102662326	102734893	81	11	110825	2.3813	0.0086266	FAM178A
ENSG00000134369	1	201582411	201806102	365	41	110966	2.3792	0.0086758	NAV1
ENSG00000092020	14	35544673	35601723	177	20	111120	2.3792	0.008676	PPP2R3C
ENSG00000130517	19	18441397	18490760	46	11	110909	2.379	0.0086791	PGPEP1
ENSG00000167419	17	56285909	56355879	100	18	111124	2.3767	0.0087342	LPO
ENSG00000146530	7	12360511	12453567	356	19	111018	2.3762	0.0087462	VWDE
ENSG00000126903	X	153705645	153729016	29	3	110990	2.3756	0.0087596	SLC10A3
ENSG00000228696	17	44342150	44449130	1	1	110359	2.3754	0.0087651	ARL17B
ENSG00000175093	3	140760244	140877453	169	18	111037	2.3745	0.0087861	SPSB4
ENSG00000196747	6	27765899	27786429	42	8	111198	2.3727	0.0088304	HIST1H2AI
ENSG00000203734	6	139107063	139235207	314	40	111073	2.3702	0.0088881	ECT2L
ENSG00000169297	X	30312323	30337715	25	9	110993	2.3697	0.0089009	NR0B1
ENSG00000198315	6	28099688	28137250	117	8	111302	2.3696	0.0089031	ZKSCAN8
ENSG00000267680	19	44588492	44622479	82	6	111098	2.3689	0.0089211	ZNF224
ENSG00000182870	12	132670924	132915935	258	41	111015	2.3687	0.0089262	GALNT9
ENSG00000205279	5	126974736	127004322	88	15	111168	2.3668	0.0089714	CTXN3
ENSG00000110786	11	18739475	18824268	159	33	110956	2.3652	0.0090106	PTPN5
ENSG00000076944	19	7691767	7722759	71	6	111068	2.3641	0.0090376	STXBP2
ENSG00000140750	16	24920706	25036987	157	11	110994	2.3623	0.0090812	ARHGAP17
ENSG00000111647	12	100412233	100546626	320	22	111200	2.3592	0.0091569	UHRF1BP1L
ENSG00000173928	19	11475361	11497627	26	5	111103	2.358	0.0091868	SWSAP1
ENSG00000269058	19	16579868	16617003	120	11	111171	2.3564	0.0092259	CALR3
ENSG00000169727	17	79998567	80025346	54	12	111002	2.3554	0.0092525	GPS1
ENSG00000164002	1	40964413	40992228	88	11	111232	2.3553	0.0092539	EXO5
ENSG00000139579	12	56605799	56633638	22	5	111198	2.3545	0.0092746	NABP2
ENSG00000107165	9	12675439	12720290	143	13	111001	2.354	0.0092875	TYRP1
ENSG00000121281	16	50270048	50362046	117	25	110950	2.3486	0.0094223	ADCY7
ENSG00000075790	7	107210422	107279615	84	11	110908	2.3483	0.0094308	BCAP29
ENSG00000141510	17	7555097	7600856	87	14	111073	2.3472	0.0094574	TP53
ENSG00000197857	19	12325501	12415702	195	12	111047	2.3469	0.0094648	ZNF44
ENSG00000176281	14	20378741	20399818	24	3	111180	2.3459	0.0094897	OR4K5
ENSG00000170579	18	3486030	4465335	1809	209	110974	2.3438	0.0095437	DLGAP1
ENSG00000175728	11	130532851	130597247	58	15	111132	2.3395	0.0096555	C11orf44
ENSG00000006125	17	33895065	34063436	460	25	111176	2.3393	0.0096598	AP2B1
ENSG00000134363	5	52766239	52792964	76	15	111034	2.3365	0.0097328	FST
ENSG00000205777	X	49353628	49383139	26	3	110895	2.3365	0.0097334	GAGE1
ENSG00000179841	14	64922217	64951221	60	8	111063	2.3324	0.0098388	AKAP5
ENSG00000143499	1	214444445	214520474	173	21	110970	2.3306	0.009888	SMYD2
ENSG00000187815	1	40932887	40972015	92	12	111135	2.329	0.0099285	ZFP69
ENSG00000154065	18	21168890	21252849	96	17	111034	2.3238	0.010069	ANKRD29
ENSG00000162928	2	61234360	61289125	72	13	110887	2.3226	0.010101	PEX13
ENSG00000142599	1	8402457	8887702	583	23	111051	2.3224	0.010105	RERE
ENSG00000117010	1	40987233	41023841	123	11	111229	2.3188	0.010202	ZNF684
ENSG00000115504	2	62890986	63283622	340	30	110913	2.3171	0.01025	EHBP1
ENSG00000176571	8	87868670	88637447	1765	59	111028	2.3161	0.010277	CNBD1
ENSG00000169813	10	43871065	43914614	135	17	111202	2.3122	0.010384	HNRNPF
ENSG00000213057	1	178501887	178528024	91	7	111133	2.3112	0.01041	C1orf220
ENSG00000117868	7	158513686	158632944	458	18	111172	2.308	0.0105	ESYT2
ENSG00000189064	X	49344132	49371430	14	3	110900	2.3073	0.010518	GAGE2A
ENSG00000184909	1	178501950	178527579	89	7	111133	2.3058	0.01056	C1ORF220
ENSG00000256206	11	14505329	14551890	61	8	111007	2.3056	0.010567	PSMA1
ENSG00000260027	17	46674594	46720934	133	22	111021	2.3037	0.010619	HOXB7
ENSG00000104915	19	13244872	13271197	42	8	111113	2.3029	0.010641	STX10
ENSG00000113368	5	126102315	126182712	186	21	111007	2.3016	0.010678	LMNB1
ENSG00000136244	7	22755503	22781621	93	14	111031	2.2972	0.010803	IL6
ENSG00000231887	12	11023610	11046854	69	4	111034	2.2961	0.010834	PRH1
ENSG00000151366	11	77769350	77801265	75	10	110912	2.2944	0.010883	NDUFC2
ENSG00000048828	9	96204004	96338397	343	20	111173	2.2942	0.010888	FAM120A
ENSG00000184156	8	133123108	133503200	1033	80	111048	2.2939	0.010899	KCNQ3
ENSG00000179837	3	51418731	51445330	30	6	111194	2.2918	0.010959	RBM15B
ENSG00000215274	X	49150148	49186323	33	2	111242	2.2911	0.010979	GAGE10
ENSG00000121417	19	58131761	58164147	126	6	111109	2.2903	0.011001	ZNF211
ENSG00000117016	1	41076351	41141329	138	20	111052	2.2896	0.011022	RIMS3
ENSG00000187676	13	31764073	31916413	281	20	111028	2.2889	0.011043	B3GALTL
ENSG00000203813	6	27767842	27788314	36	7	111229	2.2866	0.011109	HIST1H3H
ENSG00000164463	5	172473355	172576291	238	19	111180	2.2813	0.011266	CREBRF
ENSG00000141956	21	43208385	43309591	326	33	110964	2.2809	0.011278	PRDM15
ENSG00000090013	19	40943696	40981747	73	12	111011	2.2798	0.011311	BLVRB
ENSG00000206503	6	29899037	29923661	517	22	111097	2.2794	0.011323	HLA-A
ENSG00000189366	3	125638118	125665882	96	6	110737	2.2778	0.011368	ALG1L
ENSG00000141431	18	31148579	31341156	353	26	111002	2.2778	0.011368	ASXL3
ENSG00000075429	17	64821235	64891603	204	40	110961	2.2726	0.011526	CACNG5
ENSG00000186566	17	42462652	42590798	161	9	111176	2.2723	0.011533	GPATCH8
ENSG00000100890	14	35581052	35753271	495	26	111023	2.2715	0.011557	KIAA0391
ENSG00000125970	20	32571452	32706114	147	12	111207	2.271	0.011574	RALY
ENSG00000131016	6	151551134	151689692	363	49	110996	2.2705	0.011589	AKAP12
ENSG00000268400	19	7684682	7717934	79	6	111089	2.2689	0.011638	CTD-3214H19.4
ENSG00000147246	X	113808551	114154624	483	7	111150	2.2674	0.011684	HTR2C
ENSG00000135924	2	220133989	220161622	40	6	110878	2.2623	0.011838	DNAJB2
ENSG00000181195	8	57339233	57369293	68	10	110946	2.2623	0.011838	PENK
ENSG00000174788	19	7686497	7708634	52	4	111087	2.2599	0.011915	PCP2
ENSG00000025772	20	43560771	43599127	45	11	110897	2.2588	0.011948	TOMM34
ENSG00000109332	4	103705540	103800053	185	8	111172	2.2569	0.012007	UBE2D3
ENSG00000104635	8	22214762	22301642	233	17	111048	2.2568	0.012011	SLC39A14
ENSG00000176623	8	87470486	87536586	192	15	111179	2.2536	0.012112	RMDN1
ENSG00000148386	9	138545168	138568268	82	14	111125	2.2531	0.012128	LCN9
ENSG00000116962	1	236129130	236238462	199	28	111047	2.2507	0.012202	NID1
ENSG00000229833	19	7684623	7706842	52	4	111082	2.2506	0.012207	PET100
ENSG00000125977	20	32666104	32710138	45	5	111126	2.2497	0.012235	EIF2S2
ENSG00000137491	11	74801608	74927594	346	22	111036	2.2493	0.012248	SLCO2B1
ENSG00000135409	12	53807639	53835318	38	2	111132	2.2456	0.012365	AMHR2
ENSG00000164123	4	159804286	159969912	391	20	111039	2.2449	0.012388	C4orf45
ENSG00000100902	14	35737839	35796699	156	14	110982	2.2423	0.012472	PSMA6
ENSG00000152443	19	58248164	58279527	59	9	111073	2.2421	0.012477	ZNF776
ENSG00000224659	X	49168536	49195863	12	1	111218	2.2415	0.012495	GAGE12J
ENSG00000185479	12	52830435	52855910	84	7	111118	2.2414	0.0125	KRT6B
ENSG00000130348	6	107067453	107126292	180	20	111006	2.2412	0.012505	QRSL1
ENSG00000104883	19	7531761	7572335	83	16	111038	2.2412	0.012507	PEX11G
ENSG00000107882	10	104253744	104403292	316	14	111190	2.2405	0.012528	SUFU
ENSG00000258790	14	35581755	35796680	606	22	111005	2.2403	0.012537	KIAA0391
ENSG00000188674	2	209020067	209064797	172	26	111043	2.2377	0.012619	C2orf80
ENSG00000126351	17	38204543	38260120	57	15	111015	2.2313	0.012831	THRA
ENSG00000176273	10	95643730	95725819	80	6	111024	2.2311	0.012836	SLC35G1
ENSG00000165949	14	94561182	94593033	79	15	110894	2.2306	0.012853	IFI27
ENSG00000083454	17	3565493	3609698	72	15	111101	2.2304	0.012862	P2RX5
ENSG00000129083	11	14454986	14531573	92	11	111036	2.2302	0.012868	COPB1
ENSG00000116176	16	1261651	1285257	95	16	110999	2.2298	0.01288	TPSG1
ENSG00000156299	21	32480734	32942290	945	91	110981	2.2294	0.012892	TIAM1
ENSG00000145041	3	51423298	51544010	149	13	111195	2.2285	0.012923	VPRBP
ENSG00000158006	1	26276258	26334648	115	7	110998	2.2254	0.013028	PAFAH2
ENSG00000048471	16	12060594	12678146	2100	116	110966	2.2238	0.013082	SNX29
ENSG00000100852	14	32535320	32638934	56	21	110878	2.2228	0.013113	ARHGAP5
ENSG00000128039	4	56202276	56249263	105	14	110977	2.2226	0.013122	SRD5A3
ENSG00000242715	13	36791182	36881977	400	8	111140	2.2223	0.013132	CCDC169
ENSG00000085719	8	87487059	87583726	236	24	111147	2.2218	0.013149	CPNE3
ENSG00000205352	12	53825389	53850429	19	2	110984	2.2216	0.013154	PRR13
ENSG00000008952	3	169674423	169726161	77	6	110875	2.2216	0.013157	SEC62
ENSG00000143727	2	254140	288283	57	6	111083	2.2147	0.013392	ACP1
ENSG00000117595	1	209949036	209989465	127	13	111232	2.2143	0.013404	IRF6
ENSG00000111554	12	68656223	68736161	148	22	111086	2.2088	0.013595	MDM1
ENSG00000182118	1	231144704	231185992	113	26	110886	2.2068	0.013665	FAM89A
ENSG00000186146	4	9436260	9462240	59	4	110847	2.2068	0.013665	DEFB131
ENSG00000108474	17	16110505	16262115	238	13	111113	2.2063	0.013681	PIGL
ENSG00000123496	X	114228538	114264540	51	3	110763	2.2053	0.013715	IL13RA2
ENSG00000129244	17	7539945	7571086	95	4	110552	2.2044	0.01375	ATP1B2
ENSG00000079931	6	132607194	132732684	202	26	110948	2.2042	0.013756	MOXD1
ENSG00000139546	12	53884705	53910215	11	6	111015	2.204	0.013761	TARBP2
ENSG00000100299	22	51051182	51076607	69	19	110926	2.2021	0.013828	ARSA
ENSG00000035687	1	244561796	244625436	140	19	111125	2.202	0.013834	ADSS
ENSG00000173567	2	26521041	26579685	110	23	110995	2.2	0.013905	GPR113
ENSG00000174804	11	86646721	86676433	55	7	111148	2.1996	0.013917	FZD4
ENSG00000120832	12	107361069	107390944	60	15	111007	2.1976	0.013989	MTERFD3
ENSG00000214708	17	30458245	30480154	28	3	111084	2.197	0.014009	AC090616.2
ENSG00000166793	11	57402560	57427417	22	5	110918	2.1922	0.014184	YPEL4
ENSG00000094916	12	54614724	54683886	47	8	110952	2.1875	0.014353	CBX5
ENSG00000186190	20	31633230	31671434	90	11	110909	2.1859	0.01441	BPIFB3
ENSG00000127774	17	3562109	3582962	67	12	111058	2.1844	0.014466	EMC6
ENSG00000116704	1	67455015	67529782	200	19	111121	2.1843	0.014468	SLC35D1
ENSG00000167645	19	38785753	38817913	90	13	111020	2.1841	0.014477	YIF1B
ENSG00000160563	9	134725494	134965295	290	25	111016	2.1834	0.014505	MED27
ENSG00000167302	17	79192077	79222891	62	12	111025	2.1813	0.014582	ENTHD2
ENSG00000159387	16	55347672	55374672	84	9	111159	2.1791	0.014663	IRX6
ENSG00000215883	1	54628009	54675709	83	24	111015	2.1772	0.014733	CYB5RL
ENSG00000072121	14	68184091	68293307	212	20	110959	2.1756	0.014794	ZFYVE26
ENSG00000205358	16	56693726	56715041	48	13	110983	2.1755	0.014797	MT1H
ENSG00000164037	4	103796205	103950896	304	7	111028	2.1741	0.014848	SLC9B1
ENSG00000032742	13	21130585	21275503	334	15	111062	2.1712	0.014957	IFT88
ENSG00000172409	11	57406465	57439340	35	5	110957	2.1711	0.014962	CLP1
ENSG00000224877	17	79203039	79225081	40	10	111017	2.1703	0.01499	C17orf89
ENSG00000127663	19	4959125	5163606	507	33	110940	2.1692	0.015032	KDM4B
ENSG00000163762	3	149026285	149062201	60	13	110874	2.169	0.015043	TM4SF18
ENSG00000120068	17	46678739	46702478	67	15	110955	2.1679	0.015083	HOXB8
ENSG00000100288	22	51007378	51049884	171	25	111048	2.1662	0.015148	CHKB
ENSG00000269402	17	30496379	30516885	33	5	111145	2.1635	0.015253	AC116407.2
ENSG00000115750	2	9973483	10084545	454	18	111128	2.1601	0.015382	TAF1B
ENSG00000185591	12	53763960	53820230	81	6	111007	2.159	0.015424	SP1
ENSG00000126858	17	30459473	30590393	168	13	111060	2.159	0.015426	RHOT1
ENSG00000176988	X	147052849	147118187	151	15	111166	2.1582	0.015456	FMR1NB
ENSG00000160202	21	44579118	44602915	27	8	111026	2.157	0.015504	CRYAA
ENSG00000145354	4	103780135	103820399	61	4	111046	2.1552	0.015573	CISD2
ENSG00000187105	14	73935189	74035651	83	19	111004	2.154	0.015622	HEATR4
ENSG00000166405	11	8117597	8200602	249	22	111152	2.1524	0.015683	RIC3
ENSG00000167104	20	31609454	31641853	74	9	110976	2.152	0.015699	BPIFB6
ENSG00000073009	X	153759414	153806782	14	3	111226	2.1514	0.01572	IKBKG
ENSG00000149182	11	47175848	47208676	60	11	111000	2.1513	0.015725	ARFGAP2
ENSG00000175707	1	27266053	27296897	30	4	111234	2.1506	0.015753	C1orf172
ENSG00000250741	2	18726811	18780830	89	14	111087	2.1496	0.015795	NT5C1B-RDH14
ENSG00000185013	2	18727050	18780838	89	14	111087	2.1496	0.015795	NT5C1B
ENSG00000127191	9	139766364	139831059	126	7	111071	2.1475	0.015876	TRAF2
ENSG00000145050	3	51412478	51436828	24	6	111112	2.1471	0.015891	MANF
ENSG00000137804	15	41614892	41683248	134	11	111192	2.1466	0.015911	NUSAP1
ENSG00000257103	19	34653409	34730420	145	12	111036	2.1461	0.015931	LSM14A
ENSG00000075089	12	100582900	100645643	135	18	111187	2.1458	0.015944	ACTR6
ENSG00000214513	2	73419386	73449641	71	10	111131	2.1451	0.015973	NOTO
ENSG00000049769	X	49116306	49167929	40	5	111150	2.1414	0.016121	PPP1R3F
ENSG00000158486	16	20934433	21180762	489	35	111075	2.1394	0.016202	DNAH3
ENSG00000111602	12	56800903	56853187	82	9	111084	2.1385	0.016237	TIMELESS
ENSG00000164074	4	128876461	128970866	126	9	111162	2.137	0.016299	C4orf29
ENSG00000160310	21	48045079	48095036	121	14	111019	2.1365	0.016319	PRMT2
ENSG00000038219	4	13560362	13639347	139	17	111084	2.1348	0.01639	BOD1L1
ENSG00000127954	7	87895744	87946206	72	7	111108	2.1325	0.016483	STEAP4
ENSG00000164385	6	2612147	2644837	70	11	111057	2.1312	0.016536	C6orf195
ENSG00000165985	10	16545742	16574004	62	10	110969	2.129	0.016628	C1QL3
ENSG00000148019	9	80840978	80904606	128	16	111019	2.128	0.016666	CEP78
ENSG00000121274	16	50176829	50279221	157	17	111026	2.1279	0.016671	PAPD5
ENSG00000206069	22	25321077	25352662	27	6	110918	2.1253	0.016782	TMEM211
ENSG00000143776	1	227167566	227516175	1677	21	111194	2.1231	0.016873	CDC42BPA
ENSG00000170959	11	30841916	31401357	634	24	110975	2.122	0.01692	DCDC1
ENSG00000130349	6	107339407	107382546	134	12	111092	2.1216	0.016935	C6orf203
ENSG00000153230	1	247891917	247912861	56	5	111240	2.1205	0.016982	OR14K1
ENSG00000155761	1	118486484	118737846	386	16	111100	2.119	0.017046	SPAG17
ENSG00000146263	6	97580037	97741093	279	15	111157	2.1185	0.017067	MMS22L
ENSG00000165323	11	92075262	92639618	943	50	111068	2.1175	0.017109	FAT3
ENSG00000123179	13	50224859	50275611	182	23	111055	2.117	0.017131	EBPL
ENSG00000035115	2	207730	276398	125	11	111127	2.1154	0.017196	SH3YL1
ENSG00000178913	5	140688057	140710330	65	10	111184	2.115	0.017216	TAF7
ENSG00000135750	1	233739750	233818258	165	34	110963	2.1135	0.01728	KCNK1
ENSG00000132911	5	151761093	151822929	212	6	111165	2.1134	0.017283	NMUR2
ENSG00000240021	1	178472212	178527734	137	11	111105	2.108	0.017514	TEX35
ENSG00000152926	7	64422154	64477062	181	11	111191	2.1058	0.017609	ZNF117
ENSG00000177943	9	139735395	139765249	18	7	110909	2.1056	0.01762	MAMDC4
ENSG00000181023	11	5747681	5768768	93	10	111062	2.1037	0.017703	OR56B1
ENSG00000248874	5	23941457	24188372	867	23	111097	2.1025	0.017755	C5orf17
ENSG00000108387	17	56587611	56628179	64	11	111209	2.1021	0.017771	SEPT4
ENSG00000197006	16	21598539	21678794	66	13	111070	2.1014	0.017802	METTL9
ENSG00000170743	11	7250009	7500273	733	76	110986	2.101	0.017821	SYT9
ENSG00000151883	5	49951733	50152356	331	18	111146	2.1002	0.017856	PARP8
ENSG00000176887	2	5822799	5851516	42	10	111100	2.0999	0.017867	SOX11
ENSG00000145936	5	169791675	169826681	67	14	111034	2.0985	0.017929	KCNMB1
ENSG00000180532	19	58170303	58200520	53	6	111115	2.0977	0.017964	ZSCAN4
ENSG00000134551	12	11071835	11094940	67	8	111231	2.0955	0.018065	PRH2
ENSG00000125144	16	56690643	56711977	53	15	110972	2.0953	0.018073	MT1G
ENSG00000111254	12	4714674	4768213	158	15	111081	2.0952	0.018079	AKAP3
ENSG00000155249	14	20393767	20414842	22	3	111224	2.0941	0.018128	OR4K1
ENSG00000185909	3	49199044	49223917	34	6	111137	2.0908	0.018274	KLHDC8B
ENSG00000151725	4	185605772	185665287	300	6	111148	2.0893	0.018343	CENPU
ENSG00000258572	14	95972473	95994248	36	10	110916	2.0891	0.018347	RP11-1070N10.3
ENSG00000134531	12	13339650	13379708	65	14	110854	2.0891	0.018351	EMP1
ENSG00000105549	19	351750	386013	76	25	111049	2.0886	0.01837	THEG
ENSG00000089101	20	20023158	20351346	852	43	111115	2.0868	0.018455	C20orf26
ENSG00000108384	17	56759934	56821703	106	14	111072	2.0841	0.018576	RAD51C
ENSG00000149179	11	46948240	47195936	308	17	111100	2.0834	0.018605	C11orf49
ENSG00000004776	19	36235469	36258980	50	10	111054	2.0834	0.018607	HSPB6
ENSG00000158747	1	19957048	19994945	93	20	111033	2.0831	0.018622	NBL1
ENSG00000213462	7	64441187	64477121	117	10	111153	2.0823	0.018657	ERV3-1
ENSG00000259571	11	121976062	121996923	45	9	110872	2.0819	0.018677	BLID
ENSG00000165527	14	50349810	50371490	20	2	110756	2.0815	0.018696	ARF6
ENSG00000081189	5	88003975	88209922	307	24	111025	2.0806	0.018734	MEF2C
ENSG00000166579	17	8306449	8403729	107	14	110997	2.0797	0.018776	NDEL1
ENSG00000152580	3	151133172	151186497	108	14	111028	2.0788	0.018816	IGSF10
ENSG00000103245	16	769753	801329	53	9	111073	2.0784	0.018838	NARFL
ENSG00000076650	19	33561786	33631448	177	10	111026	2.0776	0.018873	GPATCH1
ENSG00000187808	X	118882576	118904164	114	12	110982	2.0773	0.018886	SOWAHD
ENSG00000166483	11	9585228	9625004	51	14	110801	2.0769	0.018905	WEE1
ENSG00000108375	17	56419861	56504956	116	19	110866	2.0753	0.01898	RNF43
ENSG00000138018	2	26521415	26628759	217	26	111002	2.0746	0.019012	EPT1
ENSG00000170454	12	52807854	52838309	89	10	111118	2.0746	0.019012	KRT75
ENSG00000111245	12	111338623	111368526	68	10	111117	2.0738	0.019047	MYL2
ENSG00000109452	4	142934313	143778585	1942	75	111055	2.0735	0.019063	INPP4B
ENSG00000141499	17	7579389	7616820	71	10	111132	2.0735	0.019063	WRAP53
ENSG00000156395	10	106390859	107034993	1563	49	110987	2.0717	0.019148	SORCS3
ENSG00000076924	19	7674411	7704451	63	5	111048	2.0714	0.019162	XAB2
ENSG00000122644	7	12716481	12740559	87	15	110993	2.0712	0.019172	ARL4A
ENSG00000164305	4	185538850	185580663	76	10	110770	2.0702	0.019215	CASP3
ENSG00000101443	20	44088346	44120172	93	14	111030	2.0699	0.019233	WFDC2
ENSG00000168438	6	110491344	110585478	236	19	111186	2.0698	0.019236	CDC40
ENSG00000090273	1	27216729	27283353	85	11	111136	2.0694	0.019252	NUDC
ENSG00000132664	20	18437771	18475287	102	16	111082	2.0694	0.019253	POLR3F
ENSG00000180787	17	4971543	5009669	84	16	110944	2.0692	0.019262	ZFP3
ENSG00000146918	7	158414003	158507520	244	16	111014	2.0684	0.019301	NCAPG2
ENSG00000135486	12	54663977	54690872	21	5	110913	2.0675	0.019343	HNRNPA1
ENSG00000213918	16	3651729	3740144	166	9	111016	2.0672	0.019358	DNASE1
ENSG00000197301	12	66235120	66285947	85	11	111107	2.0666	0.019388	RP11-366L20.2
ENSG00000138386	2	191501472	191567492	139	16	111099	2.0665	0.01939	NAB1
ENSG00000105270	19	36495562	36534245	63	14	111038	2.0658	0.019425	CLIP3
ENSG00000124155	20	44034717	44064884	30	8	111200	2.0647	0.019474	PIGT
ENSG00000184933	11	6805756	6827128	62	7	111148	2.0647	0.019475	OR6A2
ENSG00000256391	6	166297330	166319725	156	18	111044	2.0643	0.019493	SDIM1
ENSG00000160888	19	13251229	13275722	41	8	111078	2.0629	0.019562	IER2
ENSG00000178403	4	113424672	113447328	50	11	111061	2.0621	0.0196	NEUROG2
ENSG00000179456	1	244204585	244230778	17	8	111036	2.0613	0.019639	ZBTB18
ENSG00000250673	4	147135709	147160208	43	10	111106	2.0611	0.019647	RP11-6L6.2
ENSG00000146066	5	175805748	175826772	33	6	110986	2.0596	0.01972	HIGD2A
ENSG00000136933	9	127952821	128006437	98	9	110992	2.0593	0.019734	RABEPK
ENSG00000133980	14	74759772	74836711	112	17	111075	2.0588	0.019754	VRTN
ENSG00000130589	20	62179439	62215592	71	17	111036	2.058	0.019797	HELZ2
ENSG00000139287	12	72322626	72590398	571	28	111089	2.0579	0.019798	TPH2
ENSG00000115998	2	70367012	70485747	207	13	111089	2.0572	0.019832	C2orf42
ENSG00000223601	10	22487743	22508950	76	7	111180	2.0559	0.019898	EBLN1
ENSG00000166396	18	61410169	61482604	246	21	111179	2.0553	0.019927	SERPINB7
ENSG00000121101	17	56624039	56779416	313	19	111180	2.0551	0.019933	TEX14
ENSG00000070882	7	24826158	25031253	438	69	110902	2.0551	0.019934	OSBPL3
ENSG00000272896	9	139675831	139705047	66	6	110973	2.0543	0.019973	RP11-216L13.17
ENSG00000176658	17	30809540	31214195	553	44	111025	2.0535	0.020012	MYO1D
ENSG00000065802	2	239325383	239370891	143	14	111135	2.0527	0.02005	ASB1
ENSG00000244617	2	70177226	70199397	34	3	111067	2.0524	0.020066	ASPRV1
ENSG00000129084	11	14505329	14675181	200	26	110993	2.0524	0.020066	PSMA1
ENSG00000122145	X	79260255	79297268	63	7	111071	2.0519	0.020088	TBX22
ENSG00000178685	8	145041321	145096940	64	6	111083	2.0518	0.020095	PARP10
ENSG00000174792	4	76471258	76501095	61	12	110984	2.0516	0.020102	C4orf26
ENSG00000083838	19	58975384	59002597	40	6	110886	2.0516	0.020105	ZNF446
ENSG00000177688	6	149711495	149732177	64	9	111227	2.0494	0.020213	SUMO4
ENSG00000169718	17	80005382	80033763	51	10	111001	2.0486	0.020248	DUS1L
ENSG00000197111	12	53825525	53884946	47	9	110884	2.0485	0.020255	PCBP2
ENSG00000167992	11	61015762	61072896	18	6	111007	2.0484	0.020259	VWCE
ENSG00000046651	X	13742832	13797480	30	3	110846	2.047	0.020327	OFD1
ENSG00000115170	2	158582958	158742374	153	27	111015	2.047	0.020331	ACVR1
ENSG00000164306	4	185560767	185626117	208	7	111119	2.0469	0.020334	PRIMPOL
ENSG00000163939	3	52569368	52729933	332	11	111239	2.0464	0.020357	PBRM1
ENSG00000214160	3	183950089	183977336	49	9	111247	2.0456	0.020398	ALG3
ENSG00000101446	20	44131101	44154264	43	7	111065	2.0446	0.020445	SPINT3
ENSG00000134193	1	120326641	120364283	89	7	111051	2.0439	0.020482	REG4
ENSG00000120669	13	36732345	36881979	527	20	111095	2.0435	0.020501	SOHLH2
ENSG00000250709	13	36732931	36881979	527	20	111095	2.0435	0.020501	CCDC169-SOHLH2
ENSG00000059378	7	139713544	139773521	180	25	111156	2.0433	0.020513	PARP12
ENSG00000035141	2	70513107	70539222	37	3	110925	2.0427	0.020543	FAM136A
ENSG00000163565	1	158959758	159034945	247	16	111112	2.0426	0.020547	IFI16
ENSG00000170465	12	52852300	52877569	150	8	111203	2.0425	0.020551	KRT6C
ENSG00000102786	13	51918213	52038400	185	16	111041	2.0422	0.020567	INTS6
ENSG00000139574	12	53890474	53911422	12	6	111030	2.0409	0.020629	NPFF
ENSG00000196557	16	1193241	1281771	196	35	110986	2.0383	0.020758	CACNA1H
ENSG00000268310	17	76200462	76230740	109	15	110955	2.0381	0.020768	AC087645.1
ENSG00000244274	20	44024697	44049250	43	5	111151	2.0377	0.020791	DBNDD2
ENSG00000103253	16	766936	795525	58	8	111055	2.0374	0.020803	HAGHL
ENSG00000090924	19	39893225	39929054	54	10	111191	2.0351	0.020922	PLEKHG2
ENSG00000178719	8	145054226	145077583	40	3	111153	2.0345	0.020949	GRINA
ENSG00000137634	11	114431313	114476484	96	14	111062	2.034	0.020973	NXPE4
ENSG00000150201	10	43857090	43881783	64	12	111054	2.034	0.020978	FXYD4
ENSG00000088386	13	99326055	99414908	215	48	111015	2.0334	0.021008	SLC15A1
ENSG00000107518	10	116843124	117718503	1574	31	111008	2.0319	0.021083	ATRNL1
ENSG00000100401	22	41631615	41692255	99	11	110960	2.0292	0.021217	RANGAP1
ENSG00000100445	14	24898972	24922111	149	8	111238	2.0291	0.021224	SDR39U1
ENSG00000111011	12	122979190	123021547	58	7	110957	2.0285	0.021254	RSRC2
ENSG00000169551	X	134280461	134315322	17	7	110957	2.0284	0.02126	CT55
ENSG00000125531	20	62174373	62198061	38	12	111054	2.0283	0.021265	C20orf195
ENSG00000157017	3	10317359	10344631	45	9	111019	2.0281	0.021275	GHRL
ENSG00000157782	12	121068355	121115127	93	17	111062	2.0274	0.021309	CABP1
ENSG00000121486	1	185077220	185136204	80	6	111133	2.027	0.021332	TRMT1L
ENSG00000018280	2	219236752	219271617	34	13	110957	2.0269	0.021335	SLC11A1
ENSG00000130449	5	60618100	60851997	305	19	111102	2.0266	0.021353	ZSWIM6
ENSG00000127824	2	220104433	220152892	58	10	110955	2.0264	0.021363	TUBA4A
ENSG00000105176	19	30404551	30516611	177	13	111150	2.0255	0.021407	URI1
ENSG00000164073	4	128828960	128897150	90	8	111122	2.0237	0.021499	MFSD8
ENSG00000089685	17	76200267	76231717	111	15	110953	2.0237	0.021502	BIRC5
ENSG00000179817	11	18184384	18205827	86	5	111135	2.0234	0.021514	MRGPRX4
ENSG00000205300	20	4040799	4065812	152	17	111027	2.0227	0.021554	RP11-352D3.2
ENSG00000256655	8	128949126	128970591	38	7	111010	2.0224	0.021566	TMEM75
ENSG00000095951	6	11998995	12175232	376	35	111091	2.0219	0.021595	HIVEP1
ENSG00000102189	12	93154413	93333107	335	16	111161	2.0218	0.021598	EEA1
ENSG00000150867	10	22813778	23013484	469	30	110949	2.0213	0.021624	PIP4K2A
ENSG00000259522	14	24639601	24669622	50	11	110994	2.0201	0.021685	RP11-468E2.2
ENSG00000204882	8	142356600	142387367	65	13	110940	2.0191	0.021737	GPR20
ENSG00000083812	19	58968423	58994945	28	5	110916	2.0183	0.021781	ZNF324
ENSG00000126804	14	64960430	65010408	124	11	111168	2.018	0.021796	ZBTB1
ENSG00000139800	13	100605218	100634163	48	9	111093	2.0178	0.021806	ZIC5
ENSG00000135632	2	73431350	73464365	75	12	111153	2.0157	0.021914	SMYD5
ENSG00000141664	18	60180240	60264942	166	21	111051	2.0142	0.021997	ZCCHC2
ENSG00000181013	17	56608948	56631729	39	9	111262	2.0139	0.022012	C17orf47
ENSG00000158553	6	27243682	27289949	145	16	111220	2.0138	0.022014	POM121L2
ENSG00000138135	10	90955694	90977071	42	6	111058	2.0121	0.022107	CH25H
ENSG00000143032	1	91167096	91192794	36	13	110791	2.0108	0.022171	BARHL2
ENSG00000028203	12	95601522	95706566	330	24	111216	2.0104	0.022196	VEZT
ENSG00000176160	17	56487528	56575745	103	13	111024	2.0099	0.022221	HSF5
ENSG00000108389	17	56556898	56605266	62	11	111143	2.0098	0.022226	MTMR4
ENSG00000173281	8	8983765	9019084	53	8	110975	2.0095	0.02224	PPP1R3B
ENSG00000072310	17	17703713	17750325	35	6	111037	2.0093	0.022254	SREBF1
ENSG00000125266	13	107132079	107197462	86	16	111056	2.0067	0.022389	EFNB2
ENSG00000143889	2	38779120	38840728	131	12	111105	2.0055	0.022457	HNRNPLL
ENSG00000196214	19	52762824	52805977	94	10	111022	2.0051	0.022478	ZNF766
ENSG00000156172	8	96247147	96291429	189	20	111086	2.0046	0.022505	C8orf37
ENSG00000115761	2	10700892	10840101	558	19	111169	2.0045	0.02251	NOL10
ENSG00000148488	10	17350382	17506329	698	35	111019	2.0038	0.022544	ST8SIA6
ENSG00000213762	19	58115601	58144724	76	8	111122	2.0026	0.022612	ZNF134
ENSG00000236980	3	49205065	49239291	46	6	111137	2.0023	0.022629	C3orf84
ENSG00000143977	2	70498494	70530903	51	4	110995	2.0019	0.02265	SNRPG
ENSG00000178971	17	8120191	8161362	102	16	111156	2.0018	0.022651	CTC1
ENSG00000213949	5	52073730	52265040	503	54	111037	2.0006	0.02272	ITGA1
ENSG00000267748	19	38769791	38805550	85	14	110910	1.9986	0.022828	CTB-102L5.4
ENSG00000175065	18	28946740	29004875	104	8	111018	1.9973	0.022897	DSG4
ENSG00000259471	15	66864528	66988132	333	42	110972	1.9968	0.022922	RP11-321F6.1
ENSG00000141255	17	3333313	3427146	284	27	111058	1.9957	0.022983	SPATA22
ENSG00000161513	17	72848619	72879156	56	5	110876	1.9956	0.022989	FDXR
ENSG00000177689	X	27816107	27851131	50	5	111096	1.9955	0.022993	MAGEB10
ENSG00000155511	5	152859175	153203429	1160	59	111084	1.9952	0.02301	GRIA1
ENSG00000173141	13	21740784	21763223	61	8	111034	1.9936	0.023096	MRP63
ENSG00000048162	5	175800949	175825976	39	7	110973	1.993	0.023133	NOP16
ENSG00000127318	12	68632022	68657387	98	10	111187	1.9924	0.023164	IL22
ENSG00000213246	17	56412539	56440454	54	13	111050	1.9924	0.023166	SUPT4H1
ENSG00000214872	11	57298979	57328108	61	7	111116	1.9918	0.023197	SMTNL1
ENSG00000168772	4	105379469	105426058	31	10	110934	1.9888	0.023363	CXXC4
ENSG00000122965	12	114244543	114414176	575	31	111026	1.9884	0.023381	RBM19
ENSG00000244187	9	139675807	139697709	55	4	110956	1.9874	0.023438	TMEM141
ENSG00000150456	13	21292870	21358097	173	14	111109	1.9866	0.023483	N6AMT2
ENSG00000164597	7	106832000	107214959	723	16	111110	1.9861	0.02351	COG5
ENSG00000151475	4	128641533	128705448	55	7	111090	1.9843	0.02361	SLC25A31
ENSG00000167635	19	36695504	36739676	108	8	111198	1.984	0.023628	ZNF146
ENSG00000170803	11	6796248	6817245	51	7	111049	1.9839	0.023631	OR2AG1
ENSG00000196576	22	50703408	50756056	119	25	111062	1.9839	0.023633	PLXNB2
ENSG00000213977	17	3556196	3581976	88	14	111024	1.9835	0.023655	TAX1BP3
ENSG00000187889	1	57174477	57295369	256	41	110975	1.9833	0.023666	C1orf168
ENSG00000175414	5	175782471	175838866	80	14	110872	1.9825	0.023709	ARL10
ENSG00000184571	22	25105001	25180687	199	22	110921	1.9817	0.023754	PIWIL3
ENSG00000163257	4	17792278	17822381	52	6	111120	1.9806	0.023819	DCAF16
ENSG00000181074	11	5765923	5786959	106	7	111157	1.9796	0.023875	OR52N4
ENSG00000063241	19	55954352	55983710	68	17	110991	1.9782	0.023951	ISOC2
ENSG00000183077	17	76173398	76213782	131	29	110937	1.9779	0.023972	AFMID
ENSG00000204397	11	104902053	104982158	160	12	111152	1.9776	0.023988	CARD16
ENSG00000168273	3	52558029	52623253	144	11	111231	1.9737	0.024207	SMIM4
ENSG00000168264	1	234730015	234755271	49	11	110963	1.973	0.024245	IRF2BP2
ENSG00000160208	21	45069429	45125958	98	5	110963	1.9725	0.024277	RRP1B
ENSG00000108733	17	33891814	33915882	66	12	111103	1.9715	0.024331	PEX12
ENSG00000139722	12	123339882	123390991	70	8	110979	1.9713	0.024345	VPS37B
ENSG00000172724	9	34679564	34701274	45	8	110983	1.971	0.024363	CCL19
ENSG00000138777	4	106280234	106405238	441	20	111183	1.9705	0.024388	PPA2
ENSG00000133104	13	36865775	36954317	204	13	110978	1.9698	0.024429	SPG20
ENSG00000266258	18	67992675	68029695	122	13	111098	1.9686	0.024499	RP11-41O4.1
ENSG00000154027	1	77737736	78035651	910	61	111034	1.9683	0.024515	AK5
ENSG00000117519	1	95352507	95402834	147	29	111046	1.9669	0.024598	CNN3
ENSG00000241128	1	247876401	247897345	43	4	111238	1.9668	0.024601	OR14A2
ENSG00000270299	20	617270	666444	80	20	111084	1.9668	0.024605	RP5-850E9.3
ENSG00000167986	11	61056923	61120068	19	7	111199	1.9666	0.024613	DDB1
ENSG00000141027	17	15922471	16131499	345	10	111217	1.9658	0.024659	NCOR1
ENSG00000205133	8	93885758	94039901	255	24	111011	1.965	0.024706	TRIQK
ENSG00000142731	4	128792016	128830350	36	5	111177	1.9644	0.024741	PLK4
ENSG00000138778	4	104016963	104129566	201	12	111076	1.9606	0.024963	CENPE
ENSG00000186714	11	32613792	32826204	618	21	111210	1.9601	0.024994	CCDC73
ENSG00000168671	5	36025119	36081460	139	19	111055	1.9597	0.025017	UGT3A2
ENSG00000242515	2	234535100	234691951	446	29	111117	1.9581	0.025107	UGT1A10
ENSG00000164070	4	128692976	128771888	75	9	111176	1.9567	0.02519	HSPA4L
ENSG00000120694	13	31700762	31746525	90	10	111111	1.9551	0.025288	HSPH1
ENSG00000259112	11	77718017	77800911	164	20	110972	1.9546	0.025313	NDUFC2-KCTD14
ENSG00000196497	14	24639425	24668170	49	11	111001	1.9537	0.025368	IPO4
ENSG00000162004	16	762582	786954	61	8	111024	1.953	0.02541	CCDC78
ENSG00000137806	15	41669551	41704717	65	8	111186	1.9528	0.025422	NDUFAF1
ENSG00000129214	17	7507382	7546700	91	11	110765	1.9523	0.025449	SHBG
ENSG00000250799	19	36280890	36314201	55	13	110917	1.9522	0.025457	PRODH2
ENSG00000166359	19	33612996	33676701	145	18	111107	1.952	0.025468	WDR88
ENSG00000108528	17	4830425	4853546	48	11	111160	1.9509	0.025534	SLC25A11
ENSG00000180263	12	95460525	95621258	461	30	111085	1.9503	0.025572	FGD6
ENSG00000052749	10	99106115	99171127	217	8	111020	1.9502	0.025577	RRP12
ENSG00000133818	11	14289472	14396052	107	17	111051	1.9502	0.025577	RRAS2
ENSG00000138107	10	104228986	104272482	123	7	111243	1.9501	0.025584	ACTR1A
ENSG00000140749	16	21642609	21673981	32	8	111057	1.9496	0.02561	IGSF6
ENSG00000257950	17	3556357	3609488	119	22	111047	1.9465	0.025798	P2RX5-TAX1BP3
ENSG00000162599	1	61320931	61938465	1158	134	111058	1.9464	0.025802	NFIA
ENSG00000132394	3	127862297	128137485	475	17	111140	1.945	0.025885	EEFSEC
ENSG00000039068	16	68761128	68879451	310	23	110965	1.9445	0.025915	CDH1
ENSG00000132950	13	20387622	20447776	176	7	111265	1.9444	0.025924	ZMYM5
ENSG00000118785	4	88886819	88914562	37	7	111079	1.9442	0.025937	SPP1
ENSG00000163938	3	52705172	52738508	53	5	111249	1.9442	0.025938	GNL3
ENSG00000172146	17	3108915	3129844	105	8	111027	1.9438	0.025958	OR1A1
ENSG00000161277	19	36515887	36555664	76	12	111102	1.9426	0.026033	THAP8
ENSG00000179059	4	188906925	188936204	32	8	111000	1.9409	0.026136	ZFP42
ENSG00000129521	14	34383437	34941980	1293	147	110989	1.9401	0.026185	EGLN3
ENSG00000164659	7	86496222	86699015	420	15	111096	1.9399	0.026194	KIAA1324L
ENSG00000127780	17	3326164	3347135	28	7	111168	1.9383	0.026295	OR1E2
ENSG00000262601	16	85194882	85228969	84	20	110937	1.9378	0.026322	CTC-786C10.1
ENSG00000106554	7	132459629	132776848	464	23	110950	1.9377	0.026332	CHCHD3
ENSG00000255470	11	18151733	18221042	265	9	111020	1.9369	0.026378	RP11-113D6.6
ENSG00000237441	6	33249431	33277101	41	8	111206	1.9367	0.026393	RGL2
ENSG00000100650	14	70183617	70248722	112	12	111152	1.9357	0.026455	SRSF5
ENSG00000156587	11	57309129	57345757	82	9	111126	1.9356	0.026456	UBE2L6
ENSG00000103254	16	760581	782601	51	7	110979	1.9356	0.02646	FAM173A
ENSG00000165699	9	135756735	135830020	121	15	111062	1.9338	0.026567	TSC1
ENSG00000150893	13	39251266	39470074	465	43	111134	1.932	0.02668	FREM2
ENSG00000105605	19	54402589	54457195	42	10	111039	1.9317	0.026696	CACNG7
ENSG00000108578	17	28565218	28629074	89	11	111240	1.9316	0.026707	BLMH
ENSG00000152270	11	14655269	14902350	302	19	111071	1.9308	0.026754	PDE3B
ENSG00000143344	1	183595220	183907665	810	31	111141	1.93	0.026802	RGL1
ENSG00000166888	12	57479191	57535922	70	17	111020	1.93	0.026806	STAT6
ENSG00000164080	3	51565160	51712683	118	20	111186	1.9284	0.0269	RAD54L2
ENSG00000215568	22	17432826	17499112	224	20	111071	1.928	0.026925	GAB4
ENSG00000168404	16	74695753	74744858	129	23	111000	1.9275	0.026959	MLKL
ENSG00000214097	3	196223748	196252237	46	9	110914	1.9268	0.027	SMCO1
ENSG00000128016	19	39887453	39910052	25	6	111139	1.9267	0.02701	ZFP36
ENSG00000171561	11	74789758	74810799	28	6	110861	1.9246	0.027141	OR2AT4
ENSG00000128641	2	192099911	192300115	281	12	111099	1.9243	0.027156	MYO1B
ENSG00000111880	6	89309985	89683348	699	24	111158	1.9239	0.02718	RNGTT
ENSG00000173960	2	24140155	24237779	313	18	111161	1.9234	0.027217	UBXN2A
ENSG00000174007	3	196423148	196449164	74	7	110958	1.9233	0.027221	CEP19
ENSG00000189221	X	43505467	43616068	92	8	110909	1.9233	0.027221	MAOA
ENSG00000153714	9	12765020	12832130	166	31	111015	1.9219	0.027308	LURAP1L
ENSG00000253159	5	140800185	140902546	236	30	111140	1.9218	0.027315	PCDHGA12
ENSG00000168746	20	43070624	43103984	23	5	110914	1.9188	0.027502	C20orf62
ENSG00000175718	X	114413963	114437431	26	5	111238	1.9185	0.027521	RBMXL3
ENSG00000011638	16	21159698	21201937	77	9	111102	1.9181	0.027552	TMEM159
ENSG00000065923	X	46454753	46628490	96	10	110736	1.9166	0.027648	SLC9A7
ENSG00000161204	3	183893811	183921800	61	9	111026	1.9159	0.027687	ABCF3
ENSG00000121380	12	12192778	12374018	321	39	110999	1.9155	0.027712	BCL2L14
ENSG00000055950	10	102719215	102757272	50	6	111157	1.9146	0.027769	MRPL43
ENSG00000241635	2	234516291	234691956	499	33	111113	1.9144	0.027784	UGT1A8
ENSG00000115718	2	128166003	128196822	64	10	110739	1.9135	0.027843	PROC
ENSG00000124120	20	43094526	43133244	49	6	111141	1.9121	0.027929	TTPAL
ENSG00000155229	10	99208081	99268551	70	11	111014	1.9104	0.02804	MMS19
ENSG00000107242	9	71310575	71634092	556	33	111017	1.9102	0.028057	PIP5K1B
ENSG00000168016	3	36858311	36996548	246	22	111077	1.9098	0.028077	TRANK1
ENSG00000100926	14	24648349	24692679	79	17	110963	1.9097	0.028088	TM9SF1
ENSG00000254692	14	24648363	24692679	79	17	110963	1.9097	0.028088	TM9SF1
ENSG00000170677	18	67946137	68007436	170	24	110994	1.9096	0.02809	SOCS6
ENSG00000073331	4	113196665	113373776	367	48	110990	1.907	0.028259	ALPK1
ENSG00000213402	11	67192981	67215538	23	2	111074	1.9068	0.028273	PTPRCAP
ENSG00000147138	X	78416469	78437726	43	4	111153	1.9067	0.02828	GPR174
ENSG00000161944	17	6994641	7029019	96	11	111003	1.9066	0.028286	ASGR2
ENSG00000231031	2	15820906	15894463	166	27	110936	1.9044	0.028429	AC008271.1
ENSG00000122543	7	5909458	5935993	82	19	110922	1.904	0.028457	OCM
ENSG00000249034	5	140230341	140253224	30	7	111089	1.9037	0.028472	AC005609.1
ENSG00000272921	12	4704110	4781809	198	18	111040	1.9035	0.02849	RP11-500M8.7
ENSG00000081320	2	196988290	197051227	166	11	111082	1.9033	0.028502	STK17B
ENSG00000105865	7	107193929	107228906	55	8	111047	1.9024	0.028562	DUS4L
ENSG00000198369	2	65527985	65669771	279	19	111007	1.9017	0.028604	SPRED2
ENSG00000167139	15	74155949	74191555	60	12	111076	1.9017	0.028605	TBC1D21
ENSG00000105662	19	18784487	18903004	216	31	110971	1.9016	0.028611	CRTC1
ENSG00000107816	10	102746375	102777593	52	9	111189	1.9016	0.028615	LZTS2
ENSG00000116221	1	54639714	54701137	120	21	111072	1.9014	0.028624	MRPL37
ENSG00000178297	19	2379769	2436237	234	25	111030	1.9005	0.028684	TMPRSS9
ENSG00000120256	6	150129934	150196199	96	5	110970	1.8999	0.028726	LRP11
ENSG00000149483	11	61119473	61146981	4	1	111013	1.8982	0.028835	TMEM138
ENSG00000185860	1	162784248	162848605	203	26	111053	1.8968	0.028925	C1orf110
ENSG00000147533	8	41337915	41378499	135	17	111116	1.8968	0.028926	GOLGA7
ENSG00000067066	2	231270657	231418805	402	32	111042	1.8964	0.028956	SP100
ENSG00000164638	7	5304000	5356501	103	23	110832	1.8962	0.028967	SLC29A4
ENSG00000123374	12	56350553	56376568	28	7	111051	1.8957	0.028997	CDK2
ENSG00000125835	20	2432280	2461499	41	5	110954	1.8955	0.029013	SNRPB
ENSG00000167644	19	38784801	38805649	59	11	110964	1.8945	0.029077	C19orf33
ENSG00000157211	1	54588747	54629443	96	19	110936	1.8941	0.029109	CDCP2
ENSG00000162144	11	61106217	61139771	8	3	111064	1.8922	0.02923	CYB561A3
ENSG00000169764	2	64058074	64128696	141	24	110900	1.8919	0.029252	UGP2
ENSG00000205085	7	128302342	128336929	148	12	111150	1.8902	0.029364	FAM71F2
ENSG00000117713	1	27012524	27118595	132	7	111208	1.8902	0.029366	ARID1A
ENSG00000183918	X	123470194	123517005	21	9	111117	1.8879	0.029522	SH2D1A
ENSG00000095794	10	35405719	35511886	200	8	111218	1.8871	0.029577	CREM
ENSG00000095539	10	102719275	102755628	46	6	111161	1.8868	0.029591	SEMA4G
ENSG00000269104	22	41675388	41695686	29	6	110953	1.8861	0.029643	AL035681.1
ENSG00000116005	2	70474518	70518323	76	4	111110	1.886	0.029648	PCYOX1
ENSG00000107186	9	13095703	13289589	177	36	110969	1.8859	0.029652	MPDZ
ENSG00000186235	2	239123193	239150318	65	11	111002	1.8856	0.029674	AC016757.3
ENSG00000255221	11	104953196	104982158	74	6	111176	1.885	0.029718	CARD17
ENSG00000116001	2	70426576	70485792	102	5	111076	1.8846	0.029741	TIA1
ENSG00000186448	3	44616380	44699963	110	11	111126	1.8837	0.029802	ZNF197
ENSG00000152904	1	235480665	235517847	81	8	111021	1.8828	0.029861	GGPS1
ENSG00000111405	12	48093517	48129350	99	14	110963	1.8828	0.029865	ENDOU
ENSG00000060642	1	27103963	27134889	27	6	111203	1.8821	0.029908	PIGV
ENSG00000007933	1	171050018	171096959	171	18	111165	1.882	0.029921	FMO3
ENSG00000186231	6	97362605	97598630	580	35	111116	1.8815	0.029951	KLHL32
ENSG00000155719	16	21679835	21782050	81	13	111000	1.8815	0.029952	OTOA
ENSG00000204220	6	33247079	33276178	44	9	111199	1.8807	0.030004	PFDN6
ENSG00000114771	3	151521825	151556276	13	6	110717	1.8801	0.030049	AADAC
ENSG00000100441	14	24888492	24920540	164	12	111207	1.8798	0.030071	KHNYN
ENSG00000139908	14	24664903	24687568	50	10	110874	1.8789	0.030128	TSSK4
ENSG00000175416	5	175809456	175853570	68	12	111014	1.8783	0.030173	CLTB
ENSG00000115694	2	242422089	242459145	79	13	110996	1.8779	0.030196	STK25
ENSG00000134668	1	32246023	32291652	48	11	110887	1.8733	0.030517	SPOCD1
ENSG00000145198	3	183938217	183970117	61	8	111103	1.8733	0.030517	VWA5B2
ENSG00000184489	8	142392093	142451620	91	15	110892	1.8726	0.030563	PTP4A3
ENSG00000082898	2	61694984	61775761	137	12	110999	1.8723	0.030581	XPO1
ENSG00000185664	12	56337889	56377101	35	9	111027	1.8697	0.030763	PMEL
ENSG00000175161	3	84998132	86133579	2484	52	111071	1.869	0.030812	CADM2
ENSG00000175893	9	14601069	14703469	334	35	110898	1.8687	0.030834	ZDHHC21
ENSG00000114904	3	52734800	52814965	151	11	111195	1.8684	0.03085	NEK4
ENSG00000172940	3	38297303	38329806	31	5	111186	1.8682	0.030869	SLC22A13
ENSG00000171928	17	18674308	18720027	64	7	111050	1.8682	0.03087	TVP23B
ENSG00000196357	19	36663188	36747159	206	15	111110	1.868	0.030878	ZNF565
ENSG00000170006	4	153529784	153611317	165	29	111062	1.868	0.030882	TMEM154
ENSG00000165970	11	20610946	20690831	224	34	110984	1.8672	0.030935	SLC6A5
ENSG00000268111	20	44085910	44117452	91	13	111025	1.8664	0.030994	AL031663.1
ENSG00000185053	8	13937373	15105848	4470	176	110958	1.8658	0.031035	SGCZ
ENSG00000196743	5	150581711	150660001	178	29	110939	1.8657	0.031043	GM2A
ENSG00000112210	6	57043607	57097078	38	7	111111	1.8655	0.031052	RAB23
ENSG00000253873	5	140790762	140901835	243	31	111148	1.865	0.031089	PCDHGA11
ENSG00000072786	5	171459077	171625390	400	40	110956	1.8646	0.031116	STK10
ENSG00000108094	10	35287479	35389570	207	8	111244	1.8644	0.031129	CUL2
ENSG00000133026	17	8367523	8544079	208	13	110999	1.8644	0.031131	MYH10
ENSG00000171282	17	79363540	79443357	112	34	110962	1.8642	0.031144	RP11-1055B8.7
ENSG00000163888	3	183967001	183989251	45	8	111125	1.8641	0.031155	CAMK2N2
ENSG00000187257	7	77315760	77422339	255	15	111140	1.8632	0.031214	RSBN1L
ENSG00000165702	9	135810932	135877083	152	35	110977	1.8632	0.031216	GFI1B
ENSG00000119636	14	74476056	74559566	281	14	111242	1.8629	0.031239	CCDC176
ENSG00000133874	8	33395273	33434643	83	8	111008	1.8628	0.031243	RNF122
ENSG00000172150	17	3090813	3111742	38	9	111028	1.862	0.0313	OR1A2
ENSG00000131969	14	51328878	51381688	111	20	111079	1.8619	0.031308	ABHD12B
ENSG00000178177	4	17832822	18033499	443	15	111210	1.8616	0.031328	LCORL
ENSG00000213029	1	229430129	229451248	40	6	111143	1.8609	0.031382	SPHAR
ENSG00000163166	2	128183783	128294462	236	21	111050	1.8606	0.031398	IWS1
ENSG00000172725	11	67195519	67221292	26	2	111038	1.8601	0.031437	CORO1B
ENSG00000132824	20	43114862	43160750	63	8	111183	1.8599	0.031449	SERINC3
ENSG00000132376	17	1387865	1430182	100	10	110989	1.8583	0.031561	INPP5K
ENSG00000267710	19	56774138	56831819	114	22	110979	1.8581	0.031577	AC006116.20
ENSG00000162456	1	47001316	47027199	48	9	110936	1.8574	0.031626	KNCN
ENSG00000106077	7	73140424	73163197	34	6	111001	1.8572	0.031638	ABHD11
ENSG00000137815	15	41690606	41785761	174	16	111150	1.8572	0.031642	RTF1
ENSG00000241119	2	234570499	234691946	384	24	111125	1.8572	0.031643	UGT1A9
ENSG00000227782	17	15933505	15953994	37	5	111131	1.8566	0.031685	AC002553.1
ENSG00000164011	1	43302280	43328148	27	6	110946	1.8559	0.031736	ZNF691
ENSG00000107815	10	102737124	102764158	48	6	111231	1.8556	0.031754	C10orf2
ENSG00000132932	13	25936209	26609989	1569	102	111029	1.8547	0.031823	ATP8A2
ENSG00000117155	1	85099390	85166486	160	17	111034	1.8543	0.031845	SSX2IP
ENSG00000269855	19	58897457	58918407	32	5	110979	1.8543	0.031851	AC012313.1
ENSG00000125741	19	46020685	46115470	157	30	110996	1.8542	0.031857	OPA3
ENSG00000254122	5	140787427	140902546	250	31	111150	1.854	0.03187	PCDHGB7
ENSG00000138650	4	134060470	134139356	140	25	111121	1.8536	0.031895	PCDH10
ENSG00000213213	9	139680802	139712193	52	6	110969	1.8528	0.031958	CCDC183
ENSG00000164142	4	152320368	152594784	550	13	111110	1.8521	0.032004	FAM160A1
ENSG00000244474	2	234617424	234691945	245	22	111114	1.8519	0.032018	UGT1A4
ENSG00000185897	19	35839362	35861387	28	9	110995	1.8518	0.03203	FFAR3
ENSG00000118271	18	29161689	29188974	42	6	111055	1.851	0.032085	TTR
ENSG00000240224	2	234611638	234691945	249	22	111107	1.8507	0.032107	UGT1A5
ENSG00000130052	X	67857508	67955684	42	13	111040	1.8502	0.032142	STARD8
ENSG00000079156	2	179049208	179274160	479	41	110992	1.8501	0.032148	OSBPL6
ENSG00000186367	5	129073772	129112425	85	12	110975	1.85	0.032155	KIAA1024L
ENSG00000124942	11	62191016	62333707	232	32	111056	1.8485	0.032265	AHNAK
ENSG00000185962	1	152585310	152605579	84	4	110601	1.8482	0.032288	LCE3A
ENSG00000175514	11	67208772	67230200	22	3	111008	1.8476	0.032327	GPR152
ENSG00000070669	7	97471430	97511854	107	13	110977	1.8469	0.032383	ASNS
ENSG00000183662	3	68043359	68604776	1485	80	111004	1.8454	0.032489	FAM19A1
ENSG00000109572	4	170523784	170654824	265	17	111105	1.8453	0.032497	CLCN3
ENSG00000104147	15	41591466	41634819	92	9	111180	1.8449	0.032526	OIP5
ENSG00000016391	3	53836362	53890417	108	24	110954	1.8442	0.032577	CHDH
ENSG00000139433	12	110278748	110328293	90	14	110996	1.844	0.032592	GLTP
ENSG00000001497	X	64722462	64764655	1	1	111337	1.844	0.032594	LAS1L
ENSG00000153002	3	148498889	148587974	213	35	111090	1.8434	0.032639	CPB1
ENSG00000153208	2	112646056	112797138	419	19	111093	1.8429	0.032673	MERTK
ENSG00000267802	14	52426014	52446247	65	9	111213	1.8428	0.032676	AL358333.1
ENSG00000233889	X	56090757	56112014	36	4	110917	1.842	0.032734	AL353698.1
ENSG00000174611	3	134311980	134380478	123	9	111116	1.8419	0.032746	KY
ENSG00000120903	8	27307279	27347400	112	18	111036	1.8417	0.032759	CHRNA2
ENSG00000137501	11	85395267	85532184	288	18	111102	1.8413	0.032788	SYTL2
ENSG00000167981	16	3476104	3503542	55	5	110966	1.8411	0.032804	ZNF597
ENSG00000064545	19	19219978	19259322	64	11	110878	1.8409	0.03282	TMEM161A
ENSG00000149476	11	61090682	61130767	10	4	111174	1.8405	0.032844	DAK
ENSG00000179938	15	30365158	30395702	8	2	111000	1.8405	0.032845	GOLGA8J
ENSG00000136918	9	127605755	127630160	39	4	111110	1.8394	0.032929	WDR38
ENSG00000161594	17	39981937	40014636	102	6	111191	1.8377	0.033057	KLHL10
ENSG00000186334	5	150646323	150693327	155	15	111089	1.8361	0.033169	SLC36A3
ENSG00000168243	1	235700987	235824054	238	37	110981	1.8359	0.033183	GNG4
ENSG00000151948	12	129327972	129479509	358	49	110970	1.8343	0.033301	GLT1D1
ENSG00000148053	9	87273466	87648505	825	55	110991	1.8332	0.033384	NTRK2
ENSG00000117020	1	243641535	244024381	470	20	111094	1.8325	0.033436	AKT3
ENSG00000168411	16	74645292	74710779	237	20	111140	1.8323	0.033454	RFWD3
ENSG00000146414	6	146175381	146295559	177	10	111171	1.8322	0.033459	SHPRH
ENSG00000079387	12	48426681	48510091	211	17	111220	1.8306	0.033581	SENP1
ENSG00000103260	16	755115	779655	50	8	110985	1.8297	0.033651	METRN
ENSG00000178982	19	39099735	39137595	48	9	111105	1.8295	0.033665	EIF3K
ENSG00000131910	1	27227980	27250457	40	6	111172	1.8292	0.033682	NR0B2
ENSG00000166546	16	66451200	66537432	127	22	110942	1.8291	0.033689	BEAN1
ENSG00000173214	6	111570551	111602370	80	16	111084	1.8289	0.033705	KIAA1919
ENSG00000175604	16	12170603	12194159	80	11	110860	1.8273	0.033826	RP11-276H1.3
ENSG00000117650	1	211826114	211858960	87	15	111063	1.8268	0.033863	NEK2
ENSG00000134817	11	56991051	57014709	43	11	110838	1.8268	0.033867	APLNR
ENSG00000103222	16	16033434	16246931	574	48	111036	1.8254	0.033973	ABCC1
ENSG00000102934	16	57280004	57328599	148	20	111024	1.8253	0.033978	PLLP
ENSG00000173085	4	84172689	84216067	67	8	110896	1.825	0.034001	COQ2
ENSG00000149948	12	66207911	66370075	240	31	111041	1.8247	0.034021	HMGA2
ENSG00000074317	5	176037085	176067530	28	7	110936	1.8243	0.03405	SNCB
ENSG00000101104	20	43528703	43597676	98	16	110977	1.8237	0.034098	PABPC1L
ENSG00000134198	1	115580632	115642121	155	23	110962	1.8236	0.034103	TSPAN2
ENSG00000197386	4	3066408	3255676	386	21	111104	1.8236	0.034107	HTT
ENSG00000164082	3	51731086	51762629	30	9	111153	1.8231	0.034145	GRM2
ENSG00000270033	17	60339848	60370276	45	8	110713	1.8225	0.034186	RP11-51L5.7
ENSG00000204278	17	76217391	76247068	98	18	111023	1.8223	0.034201	TMEM235
ENSG00000156603	11	57461186	57489693	40	6	111231	1.8218	0.034242	MED19
ENSG00000196199	13	20197788	20257599	113	11	111118	1.8205	0.034341	MPHOSPH8
ENSG00000100652	14	70232134	70274006	69	6	111147	1.8189	0.034463	SLC10A1
ENSG00000175634	11	67185931	67212872	27	4	111128	1.8185	0.034493	RPS6KB2
ENSG00000138193	10	95743746	96102580	578	44	111061	1.8184	0.034503	PLCE1
ENSG00000152763	1	67268568	67400570	204	26	110968	1.8176	0.034563	WDR78
ENSG00000112697	6	75952640	76004684	81	8	111170	1.8163	0.034664	TMEM30A
ENSG00000141979	19	16579878	16749015	343	25	111112	1.816	0.034688	CTD-3222D19.2
ENSG00000243232	5	140335820	140401936	89	17	111105	1.8158	0.034704	PCDHAC2
ENSG00000196778	11	4500109	4521138	48	6	110969	1.8156	0.034716	OR52K1
ENSG00000197472	1	247098849	247181395	241	24	111032	1.8151	0.034755	ZNF695
ENSG00000256530	15	76020311	76041568	45	4	111153	1.8143	0.034815	AC019294.1
ENSG00000185245	17	4825592	4848325	52	10	111215	1.8142	0.034824	GP1BA
ENSG00000124641	6	41863092	41898877	57	12	111110	1.814	0.03484	MED20
ENSG00000186136	12	11328599	11349543	92	8	111131	1.8139	0.034844	TAS2R42
ENSG00000204961	5	140217048	140401929	304	16	111136	1.8139	0.034846	PCDHA9
ENSG00000127804	17	2298856	2425185	275	31	110998	1.8129	0.034922	METTL16
ENSG00000165480	13	21717734	21760741	99	12	111046	1.8126	0.034947	SKA3
ENSG00000175544	11	67209877	67236699	26	4	111049	1.8122	0.034978	CABP4
ENSG00000185164	16	18501182	18583533	2	1	111337	1.8121	0.034982	NOMO2
ENSG00000127074	1	192595275	192639390	88	9	111087	1.8121	0.034985	RGS13
ENSG00000054356	2	220144345	220184370	85	12	111047	1.8118	0.035012	PTPRN
ENSG00000198542	13	102094966	102385456	684	56	111002	1.8105	0.035111	ITGBL1
ENSG00000253846	5	140782743	140902546	263	23	111154	1.81	0.035144	PCDHGA10
ENSG00000125508	20	62162163	62188857	60	10	111074	1.8099	0.035154	SRMS
ENSG00000112081	6	36552145	36583377	117	9	111237	1.8097	0.035175	SRSF3
ENSG00000163710	3	142524764	142618045	179	30	111098	1.8096	0.035176	PCOLCE2
ENSG00000168333	8	49956870	49998649	80	10	111020	1.8091	0.035217	C8orf22
ENSG00000109805	4	17802525	17856485	92	7	111163	1.8089	0.035235	NCAPG
ENSG00000268403	11	9471747	9492010	37	5	110907	1.8087	0.035245	AC132192.1
ENSG00000124143	20	37220577	37289678	176	28	110953	1.8076	0.035331	ARHGAP40
ENSG00000169155	9	129557285	129610489	37	6	110974	1.8073	0.03536	ZBTB43
ENSG00000168268	3	52548386	52579070	62	8	111213	1.8072	0.035366	NT5DC2
ENSG00000179532	11	6508490	6624988	227	27	111123	1.8068	0.035398	DNHD1
ENSG00000198464	19	52790430	52839175	151	18	110961	1.8057	0.035483	ZNF480
ENSG00000166548	16	66531906	66596447	110	6	111143	1.8047	0.03556	TK2
ENSG00000171121	3	178947530	178994790	129	19	110954	1.8045	0.035575	KCNMB3
ENSG00000119711	14	74513553	74561196	161	12	111278	1.8038	0.035632	ALDH6A1
ENSG00000179630	13	44443420	44478068	145	15	111211	1.8018	0.035785	LACC1
ENSG00000213215	7	143647027	143668108	67	8	111272	1.8013	0.035825	OR2F1
ENSG00000169067	5	56765846	56788636	63	11	111038	1.8009	0.03586	ACTBL2
ENSG00000168118	1	229396822	229451641	100	10	111138	1.8008	0.035867	RAB4A
ENSG00000172361	18	47743563	47802892	104	10	110996	1.8006	0.035882	CCDC11
ENSG00000144824	3	111441344	111705364	829	46	111031	1.8005	0.035892	PHLDB2
ENSG00000211450	11	57498825	57520986	18	4	111246	1.7991	0.035999	C11orf31
ENSG00000246223	14	98381947	98454461	202	22	110933	1.7991	0.036001	C14orf64
ENSG00000214736	6	41745400	41767636	45	9	111124	1.7989	0.036019	TOMM6
ENSG00000178031	9	18463892	18920948	1174	132	110884	1.7986	0.036043	ADAMTSL1
ENSG00000112137	6	12707893	13298645	1204	68	111002	1.7984	0.036054	PHACTR1
ENSG00000185187	11	395716	427455	44	11	110998	1.7975	0.03613	SIGIRR
ENSG00000261934	5	140772520	140902546	288	26	111165	1.797	0.036166	PCDHGA9
ENSG00000174808	4	75659969	75729896	197	15	111098	1.7966	0.036197	BTC
ENSG00000160712	1	154367669	154451926	144	16	110884	1.7957	0.036267	IL6R
ENSG00000197502	14	50290810	50321552	18	5	110857	1.7956	0.036282	AL627171.1
ENSG00000183196	16	75500949	75539282	73	16	111019	1.7953	0.036302	CHST6
ENSG00000140632	16	4843204	4907343	158	21	110991	1.7952	0.036312	GLYR1
ENSG00000166046	12	106685707	106750793	109	20	110836	1.795	0.036324	TCP11L2
ENSG00000068784	2	45605819	45849304	607	25	110981	1.7942	0.036394	SRBD1
ENSG00000204257	6	32906390	32946871	222	25	111296	1.7941	0.036395	HLA-DMA
ENSG00000203863	6	89664246	89686685	32	10	110840	1.794	0.036405	AL079342.1
ENSG00000100403	22	41687526	41766151	97	8	111102	1.7932	0.036474	ZC3H7B
ENSG00000184363	11	382614	414908	79	9	110923	1.793	0.036485	PKP3
ENSG00000113430	5	1867541	1897350	69	18	110869	1.7929	0.036498	IRX4
ENSG00000138111	10	104211149	104246802	98	9	111191	1.7925	0.036526	TMEM180
ENSG00000244122	2	234580584	234691945	356	22	111134	1.7923	0.036539	UGT1A7
ENSG00000082641	17	46115691	46148849	91	14	111159	1.7915	0.03661	NFE2L1
ENSG00000078589	X	78190829	78227451	35	10	110787	1.7913	0.036621	P2RY10
ENSG00000163527	3	31564130	31689112	209	18	111078	1.7904	0.036692	STT3B
ENSG00000136942	9	127610159	127634260	35	4	111124	1.7901	0.036721	RPL35
ENSG00000176105	18	711588	822547	231	20	110954	1.7899	0.036738	YES1
ENSG00000172020	3	115332171	115450337	174	41	110940	1.7891	0.036803	GAP43
ENSG00000100399	22	41615517	41646938	40	7	110910	1.789	0.036807	CHADL
ENSG00000153214	2	112802800	112886895	172	23	111013	1.7878	0.036905	TMEM87B
ENSG00000014824	4	41982489	42102474	408	10	111205	1.7878	0.036908	SLC30A9
ENSG00000151135	12	107339497	107382556	102	16	111084	1.7873	0.036946	C12orf23
ENSG00000212673	1	32369174	32390745	27	6	111196	1.7873	0.036948	AL136115.1
ENSG00000251258	6	112658532	112682498	38	8	111091	1.7872	0.036949	RFPL4B
ENSG00000198900	20	39647458	39763127	174	25	111194	1.7866	0.037002	TOP1
ENSG00000229676	19	22807126	22860472	293	5	111169	1.7864	0.03702	ZNF492
ENSG00000101782	18	21022787	21076567	118	16	111076	1.7863	0.037027	RIOK3
ENSG00000253305	5	140777770	140902546	274	23	111158	1.786	0.03705	PCDHGB6
ENSG00000135617	2	73445134	73470366	50	10	111191	1.786	0.037051	PRADC1
ENSG00000169181	16	27788850	28084830	668	81	110941	1.7856	0.037084	GSG1L
ENSG00000267120	19	36220153	36246333	63	12	111208	1.7842	0.037197	AD000671.6
ENSG00000249158	5	140238689	140401929	296	15	111148	1.7839	0.037217	PCDHA11
ENSG00000105220	19	34840385	34903061	132	18	111115	1.7837	0.037232	GPI
ENSG00000177352	3	49189968	49213754	27	5	111153	1.7836	0.037245	CCDC71
ENSG00000141698	17	39971335	40002523	82	5	111127	1.7835	0.037254	NT5C3B
ENSG00000140873	16	77271710	77479011	820	49	110986	1.7827	0.037317	ADAMTS18
ENSG00000135638	2	73133389	73172020	34	8	110919	1.7827	0.03732	EMX1
ENSG00000230453	9	33514392	33583007	119	17	110940	1.7821	0.037365	ANKRD18B
ENSG00000143190	1	167180066	167406582	356	21	111124	1.7817	0.037396	POU2F1
ENSG00000204962	5	140210907	140401929	311	16	111136	1.7814	0.037421	PCDHA8
ENSG00000100815	14	92422335	92517240	216	16	111183	1.7813	0.037428	TRIP11
ENSG00000214556	17	36981341	37007708	82	14	110888	1.7812	0.03744	C17orf98
ENSG00000177354	10	50497187	50545537	126	21	111145	1.7811	0.037446	C10orf71
ENSG00000100578	14	58884103	59025216	121	24	110966	1.7803	0.037512	KIAA0586
ENSG00000037474	5	6589352	6643404	235	22	111057	1.7803	0.037518	NSUN2
ENSG00000100626	14	69715994	69831183	230	42	110952	1.7801	0.03753	GALNT16
ENSG00000171497	4	159620286	159654548	35	6	111054	1.7799	0.037543	PPID
ENSG00000165487	13	22056836	22188353	298	17	110926	1.7795	0.037577	MICU2
ENSG00000213593	11	57470072	57518445	59	7	111225	1.7793	0.037595	TMX2
ENSG00000153933	17	54901460	54956036	103	7	111126	1.7771	0.037772	DGKE
ENSG00000185219	3	44471262	44529162	72	12	111124	1.777	0.037783	ZNF445
ENSG00000148143	9	109615378	109785915	218	35	111058	1.7765	0.037825	ZNF462
ENSG00000267942	12	66281518	66327967	57	13	110883	1.7757	0.037892	AC090673.2
ENSG00000117507	1	171096879	171140707	159	17	111025	1.7757	0.037894	FMO6P
ENSG00000167723	17	3403796	3471289	170	34	111042	1.7756	0.037903	TRPV3
ENSG00000161509	17	72828162	72867627	73	4	110934	1.775	0.037948	GRIN2C
ENSG00000203870	X	154041623	154072937	12	4	110964	1.7738	0.038048	SMIM9
ENSG00000234631	10	115664530	115686949	15	7	110992	1.7733	0.03809	AL162407.1
ENSG00000271303	20	617259	644014	41	14	111055	1.7732	0.038097	SRXN1
ENSG00000204632	6	29784744	29808902	374	19	111270	1.773	0.038115	HLA-G
ENSG00000101213	20	62149778	62178723	89	12	110987	1.7724	0.038167	PTK6
ENSG00000065361	12	56463641	56507289	56	11	111001	1.7723	0.03817	ERBB3
ENSG00000003756	3	50116341	50166454	66	8	111189	1.7718	0.038217	RBM5
ENSG00000172602	12	49240928	49269681	28	9	110907	1.7702	0.038345	RND1
ENSG00000122188	1	203724304	203755361	45	5	110900	1.7692	0.038427	LAX1
ENSG00000103569	15	58420368	58488110	184	24	111038	1.7692	0.038427	AQP9
ENSG00000196335	7	23739786	23882132	471	27	110995	1.7688	0.038462	STK31
ENSG00000183722	13	39907029	40187665	712	65	111076	1.7686	0.038477	LHFP
ENSG00000171503	4	159583277	159640775	48	12	111049	1.7681	0.038522	ETFDH
ENSG00000171202	11	85349011	85377591	44	7	111099	1.7679	0.038542	TMEM126A
ENSG00000112530	6	163138164	163746524	1345	103	110922	1.7675	0.038576	PACRG
ENSG00000122970	12	110552140	110666602	221	16	111249	1.7673	0.038586	IFT81
ENSG00000105750	19	21096028	21143503	263	11	111087	1.7666	0.038645	ZNF85
ENSG00000126266	19	35832445	35853367	54	16	110982	1.7665	0.038659	FFAR1
ENSG00000204256	6	32926437	32959282	200	29	111291	1.7659	0.03871	BRD2
ENSG00000000005	X	99829799	99864882	16	3	110979	1.7651	0.038771	TNMD
ENSG00000095917	16	1296060	1318532	41	10	110800	1.7649	0.038792	TPSD1
ENSG00000184517	16	75172390	75216134	123	11	111051	1.7644	0.038833	ZFP1
ENSG00000174437	12	110708561	110798898	184	13	111225	1.7641	0.038857	ATP2A2
ENSG00000081803	7	121948481	122536813	1148	56	111086	1.7634	0.038917	CADPS2
ENSG00000146859	7	134822824	134860967	87	8	111062	1.7627	0.038972	TMEM140
ENSG00000251664	5	140245058	140401929	278	15	111152	1.7618	0.03905	PCDHA12
ENSG00000197935	6	28952562	28983093	89	16	111301	1.7618	0.03905	ZNF311
ENSG00000170950	6	49743366	49765053	56	11	110988	1.7616	0.039065	PGK2
ENSG00000235109	6	28282470	28334048	150	19	111268	1.761	0.039119	ZSCAN31
ENSG00000112578	6	41878926	41910784	44	11	110964	1.7608	0.039138	BYSL
ENSG00000081842	5	140197563	140401929	327	18	111130	1.7603	0.03918	PCDHA6
ENSG00000204956	5	140700252	140902546	443	33	111184	1.7601	0.039196	PCDHGA1
ENSG00000186026	19	44566297	44603766	62	6	110985	1.7597	0.039233	ZNF284
ENSG00000130224	X	114335185	114478635	134	9	111105	1.7594	0.039253	LRCH2
ENSG00000135272	7	114552209	114669256	160	30	111030	1.7592	0.039269	MDFIC
ENSG00000131323	14	103233813	103387837	301	17	111082	1.7591	0.03928	TRAF3
ENSG00000077232	2	183570999	183669191	155	9	110990	1.7591	0.039281	DNAJC10
ENSG00000112799	6	6578341	6665216	298	50	110997	1.7579	0.039379	LY86
ENSG00000164611	5	159838829	159865748	45	11	111079	1.7573	0.039437	PTTG1
ENSG00000269679	18	77265812	77286057	86	12	111048	1.7571	0.039451	AC018445.1
ENSG00000196544	17	8081652	8103564	45	9	111013	1.7569	0.039466	C17orf59
ENSG00000131773	8	136459700	136678965	436	25	111050	1.7565	0.039504	KHDRBS3
ENSG00000016864	3	52718505	52750048	49	5	111226	1.7558	0.039558	GLT8D1
ENSG00000134532	12	23672440	24113966	735	107	110892	1.7554	0.039599	SOX5
ENSG00000205659	14	74541499	74677936	417	16	111228	1.7547	0.039656	LIN52
ENSG00000187109	12	76428670	76488813	63	6	110993	1.7539	0.039724	NAP1L1
ENSG00000233436	11	57500986	57529253	27	4	111211	1.7535	0.039759	BTBD18
ENSG00000250120	5	140225595	140401929	300	15	111141	1.753	0.039799	PCDHA10
ENSG00000132446	X	31079360	31100170	10	2	110974	1.7519	0.039894	FTHL17
ENSG00000168310	4	185298867	185405734	210	54	110976	1.7516	0.039919	IRF2
ENSG00000239389	5	140251793	140401929	272	15	111150	1.7515	0.039933	PCDHA13
ENSG00000125534	20	62142077	62163559	70	13	110914	1.751	0.039976	PPDPF
ENSG00000204963	5	140203969	140401929	317	16	111133	1.7506	0.040011	PCDHA7
ENSG00000178502	17	39999797	40031684	86	7	111180	1.7493	0.04012	KLHL11
ENSG00000169855	3	78636390	79826965	2365	91	110996	1.7485	0.040187	ROBO1
ENSG00000180869	1	85083913	85110703	59	12	110992	1.7483	0.040208	C1orf180
ENSG00000126246	19	36220058	36243354	60	12	111208	1.7481	0.040222	IGFLR1
ENSG00000133114	13	45553687	45617746	134	13	111175	1.7477	0.040262	GPALPP1
ENSG00000135378	11	32841489	32889669	154	16	111204	1.7473	0.040291	PRRG4
ENSG00000075891	10	102485360	102599698	191	24	110957	1.7471	0.040311	PAX2
ENSG00000108518	17	4838947	4862356	34	9	111090	1.747	0.040315	PFN1
ENSG00000171102	9	136070664	136094630	70	8	110887	1.7466	0.040356	OBP2B
ENSG00000089335	19	35158544	35187302	115	15	111200	1.7465	0.040359	ZNF302
ENSG00000185627	11	226546	262983	138	14	111246	1.7463	0.040382	PSMD13
ENSG00000165905	11	45933172	45960647	37	8	110886	1.7453	0.04047	GYLTL1B
ENSG00000159445	1	151836060	151892284	112	8	111178	1.7449	0.0405	THEM4
ENSG00000184007	1	32362022	32420457	71	12	111080	1.7447	0.04052	PTP4A2
ENSG00000156599	11	57425219	57478659	73	11	111095	1.744	0.040577	ZDHHC5
ENSG00000180785	11	4654650	4686718	171	17	110976	1.7431	0.040658	OR51E1
ENSG00000140403	15	78546428	78584538	88	16	110768	1.743	0.040664	DNAJA4
ENSG00000160219	X	153893529	153989858	44	4	111063	1.7424	0.040723	GAB3
ENSG00000204687	6	29444474	29465738	43	6	111272	1.7423	0.040729	MAS1L
ENSG00000146232	6	44215903	44243500	44	11	111115	1.7422	0.040733	NFKBIE
ENSG00000104755	8	39591254	39705808	151	18	111012	1.7422	0.040733	ADAM2
ENSG00000137959	1	79075607	79121830	64	12	111170	1.7419	0.040764	IFI44L
ENSG00000197451	5	177621508	177648164	49	11	110881	1.7417	0.040784	HNRNPAB
ENSG00000006634	7	87495531	87548856	87	10	111193	1.7411	0.040835	DBF4
ENSG00000172986	3	72927224	73057289	290	22	110976	1.7409	0.040852	GXYLT2
ENSG00000187601	X	55468538	55489998	17	3	111128	1.7401	0.040921	MAGEH1
ENSG00000112695	6	75937391	75970039	53	5	111172	1.7396	0.040968	COX7A2
ENSG00000166478	11	9471866	9560071	140	14	111018	1.739	0.041017	ZNF143
ENSG00000269781	7	6512922	6534873	63	10	110991	1.7386	0.041054	FLJ20306
ENSG00000112033	6	35300335	35405968	245	25	111221	1.7384	0.041069	PPARD
ENSG00000135932	2	231567560	231695790	191	17	111070	1.7378	0.041125	CAB39
ENSG00000168769	4	106057032	106210973	328	29	111152	1.7377	0.04113	TET2
ENSG00000057657	6	106524195	106567814	49	13	110996	1.7374	0.041157	PRDM1
ENSG00000156968	16	15479611	15517125	72	14	110875	1.7372	0.041172	MPV17L
ENSG00000231925	6	33257471	33292164	43	7	111203	1.7364	0.041248	TAPBP
ENSG00000150961	4	119633978	119769838	425	16	111012	1.7357	0.041307	SEC24D
ENSG00000105141	19	15150195	15179104	115	13	111083	1.7353	0.041345	CASP14
ENSG00000169717	1	2928046	2949465	27	2	110965	1.7341	0.041454	ACTRT2
ENSG00000022976	14	102773714	102819044	91	16	111150	1.7336	0.041496	ZNF839
ENSG00000121335	12	11534476	11663975	358	20	111119	1.7323	0.04161	PRB2
ENSG00000184113	22	19500547	19525068	41	13	110855	1.732	0.041641	CLDN5
ENSG00000183783	4	44165926	44460824	579	45	110935	1.7319	0.04165	KCTD8
ENSG00000163964	3	196356646	196472878	222	37	110962	1.7317	0.041666	PIGX
ENSG00000009954	7	72844728	72946608	138	13	111192	1.7307	0.041753	BAZ1B
ENSG00000093010	22	19919130	19967498	153	25	110969	1.7299	0.041824	COMT
ENSG00000106100	7	30454143	30528400	149	19	110997	1.7292	0.04189	NOD1
ENSG00000151116	11	18541156	18620294	193	20	111080	1.7291	0.041892	UEVLD
ENSG00000161642	12	54752917	54795082	34	8	110922	1.7287	0.041927	ZNF385A
ENSG00000132952	13	31181830	31243686	59	7	111036	1.7287	0.041934	USPL1
ENSG00000150316	11	94685787	94716776	71	11	111214	1.7284	0.041958	CWC15
ENSG00000012124	19	35800164	35848258	75	23	110984	1.7279	0.042002	CD22
ENSG00000166002	11	93201638	93286674	217	24	110810	1.7274	0.042045	SMCO4
ENSG00000087302	14	52446193	52481420	72	16	111060	1.7274	0.04205	C14orf166
ENSG00000138182	10	91451367	91544700	286	9	111204	1.7267	0.04211	KIF20B
ENSG00000123124	8	87344967	87500649	412	19	111242	1.7265	0.042127	WWP1
ENSG00000118363	11	74650292	74700076	82	12	111053	1.7261	0.042166	SPCS2
ENSG00000004961	X	11119421	11151198	3	2	110714	1.726	0.04217	HCCS
ENSG00000241644	7	30727601	30807218	131	33	111002	1.7258	0.042192	INMT
ENSG00000181004	4	123643857	123676098	86	6	111227	1.7244	0.042316	BBS12
ENSG00000116774	1	114512063	114534876	62	11	111053	1.7243	0.042324	OLFML3
ENSG00000173557	2	26775450	26812400	45	8	111005	1.7242	0.042334	C2orf70
ENSG00000171150	2	46916091	47000268	262	20	110977	1.7241	0.042347	SOCS5
ENSG00000164691	6	159445500	159476184	110	7	111031	1.724	0.042356	TAGAP
ENSG00000215397	20	632240	666823	52	11	111109	1.7239	0.042365	SCRT2
ENSG00000196850	12	110959120	111031125	165	13	111211	1.7238	0.042374	PPTC7
ENSG00000004534	3	49967440	50147478	294	13	111220	1.7226	0.042478	RBM6
ENSG00000070476	3	126146444	126204762	182	20	111031	1.7217	0.042559	ZXDC
ENSG00000137834	15	66984566	67084338	200	27	110932	1.7217	0.042559	SMAD6
ENSG00000173093	12	111274573	111355339	179	21	111084	1.7214	0.042588	CCDC63
ENSG00000183166	7	71234476	71922136	1530	57	111012	1.7211	0.04262	CALN1
ENSG00000204577	19	54710147	54756602	55	12	111102	1.7209	0.042637	LILRB3
ENSG00000268146	1	244217632	244241211	22	8	110936	1.7208	0.042639	AL590483.1
ENSG00000204060	1	41817594	41859262	65	22	110910	1.7203	0.042687	FOXO6
ENSG00000260851	16	66493715	66561215	93	9	110988	1.7201	0.04271	RP11-403P17.5
ENSG00000214511	12	51337705	51374289	140	12	111022	1.7198	0.042731	HIGD1C
ENSG00000120334	1	173758688	173803858	36	5	111114	1.7194	0.042772	CENPL
ENSG00000120265	6	150060579	150142556	173	3	111200	1.7187	0.042838	PCMT1
ENSG00000172867	12	53028342	53055948	70	10	111016	1.7185	0.042851	KRT2
ENSG00000181291	17	32897768	32976337	130	37	111038	1.7174	0.042956	TMEM132E
ENSG00000122126	X	128663826	128736538	15	7	110886	1.7173	0.04296	OCRL
ENSG00000124593	6	41738087	41767879	54	11	111080	1.7171	0.042982	PRICKLE4
ENSG00000143469	1	210101538	210347636	383	16	110872	1.717	0.042993	SYT14
ENSG00000196670	5	180264611	180298286	79	7	111112	1.7164	0.04304	ZFP62
ENSG00000122674	7	5928356	5975605	22	9	110896	1.7164	0.043046	CCZ1
ENSG00000182272	11	359796	392116	75	14	110951	1.7164	0.043047	B4GALNT4
ENSG00000187238	1	152576287	152596574	47	4	110670	1.7154	0.043132	LCE3B
ENSG00000065600	1	212527273	212598243	147	22	110856	1.7145	0.043215	TMEM206
ENSG00000116544	1	35321037	35405186	57	17	110980	1.7137	0.043293	DLGAP3
ENSG00000204852	12	111041832	111097235	94	9	111147	1.7137	0.043296	TCTN1
ENSG00000182208	11	1480687	1532477	144	13	111096	1.7135	0.043309	MOB2
ENSG00000155893	3	140937568	141023748	231	25	111065	1.7135	0.043311	ACPL2
ENSG00000163376	3	67038727	67071634	41	7	110997	1.7134	0.043323	KBTBD8
ENSG00000248993	6	32895141	32930899	165	24	111273	1.7129	0.043369	XXbac-BPG181M17.5
ENSG00000213973	19	22929007	22976909	213	9	111289	1.7123	0.043424	ZNF99
ENSG00000125848	20	14293634	14328262	75	14	111189	1.711	0.043537	FLRT3
ENSG00000089050	20	18457184	18487887	103	14	111000	1.7098	0.043649	RBBP9
ENSG00000099860	19	2466120	2488257	29	7	110899	1.7097	0.043661	GADD45B
ENSG00000114902	3	52728971	52752182	40	5	111218	1.7096	0.043667	SPCS1
ENSG00000178199	6	149758794	149816197	181	11	111035	1.7096	0.043671	ZC3H12D
ENSG00000184515	X	101398680	101421029	45	5	111042	1.7088	0.043747	BEX5
ENSG00000185404	2	231181899	231278447	292	22	111049	1.7075	0.043866	SP140L
ENSG00000197008	7	64244766	64304054	182	14	111049	1.7074	0.043875	ZNF138
ENSG00000158014	1	26353743	26382624	51	5	110856	1.7071	0.043901	SLC30A2
ENSG00000204965	5	140191222	140401929	338	18	111123	1.707	0.043906	PCDHA5
ENSG00000143036	1	95275898	95370802	239	40	110999	1.707	0.043915	SLC44A3
ENSG00000131196	18	77145856	77299325	469	43	110985	1.7067	0.043941	NFATC1
ENSG00000178445	9	6522464	6655650	289	44	110909	1.7063	0.043976	GLDC
ENSG00000196159	4	126227554	126424087	446	36	111039	1.7063	0.043979	FAT4
ENSG00000174586	19	58855723	58884214	44	5	110987	1.7061	0.043991	ZNF497
ENSG00000108523	17	4833303	4858517	46	11	111161	1.7056	0.044041	RNF167
ENSG00000173597	4	70576880	70663679	267	19	111066	1.7047	0.044128	SULT1B1
ENSG00000112297	6	106949730	107028326	347	22	111090	1.7032	0.044268	AIM1
ENSG00000154832	18	47798713	47824674	30	9	111087	1.7019	0.04439	CXXC1
ENSG00000166855	15	65430557	65487680	38	6	111059	1.7016	0.044417	CLPX
ENSG00000134830	19	47825404	47856606	99	5	111253	1.6994	0.04462	C5AR2
ENSG00000005961	17	42439548	42476873	29	8	110992	1.6992	0.044639	ITGA2B
ENSG00000204655	6	29614758	29650149	197	24	111279	1.6988	0.044674	MOG
ENSG00000254221	5	140719828	140902546	399	32	111182	1.6987	0.044687	PCDHGB1
ENSG00000188729	3	190907030	190993404	173	21	110880	1.6983	0.044724	OSTN
ENSG00000158008	1	26336375	26372955	52	6	111061	1.6972	0.04483	EXTL1
ENSG00000117593	1	173783641	173837684	59	8	111144	1.6953	0.045014	DARS2
ENSG00000217555	16	66576466	66610154	75	5	111205	1.6949	0.045046	CKLF
ENSG00000157778	7	1596966	1620641	54	7	111133	1.6948	0.04506	PSMG3
ENSG00000253953	5	140757452	140902546	321	28	111175	1.6947	0.045067	PCDHGB4
ENSG00000083828	19	58271023	58341307	156	16	111035	1.6944	0.045097	ZNF586
ENSG00000101333	20	9039410	9471889	782	56	111122	1.6921	0.045314	PLCB4
ENSG00000268996	9	139970807	139991121	26	7	111044	1.6919	0.04533	AL807752.1
ENSG00000104827	19	49516126	49537590	50	5	110795	1.6913	0.045386	CGB
ENSG00000161265	19	36223365	36246346	56	11	111208	1.6911	0.045409	U2AF1L4
ENSG00000006712	19	39866492	39891835	47	10	111167	1.6903	0.045486	PAF1
ENSG00000011201	X	8486915	8710227	290	36	110900	1.6898	0.045538	KAL1
ENSG00000262576	5	140724768	140902546	387	30	111188	1.6889	0.045623	PCDHGA4
ENSG00000183831	1	173568700	173649001	71	11	110792	1.6887	0.045638	ANKRD45
ENSG00000120798	12	95404005	95477479	170	23	110996	1.6868	0.045824	NR2C1
ENSG00000189292	2	269558	298851	46	8	111041	1.6864	0.045863	FAM150B
ENSG00000186469	14	52282913	52456060	493	61	111072	1.6862	0.045881	GNG2
ENSG00000004864	7	95739532	95961459	244	14	110976	1.686	0.045901	SLC25A13
ENSG00000152422	5	82363317	82659606	628	24	111100	1.6858	0.045917	XRCC4
ENSG00000183337	X	39899068	40046582	70	19	110944	1.6857	0.045925	BCOR
ENSG00000157703	7	138269030	138396097	249	46	110983	1.6856	0.045939	SVOPL
ENSG00000181722	3	114046941	114876118	1156	79	111040	1.6848	0.046017	ZBTB20
ENSG00000122783	7	134767115	134865547	235	12	111161	1.6845	0.046044	C7orf49
ENSG00000118496	6	146104638	146145889	83	10	111220	1.6843	0.046066	FBXO30
ENSG00000182362	21	47696251	47727665	140	13	111096	1.6837	0.04612	YBEY
ENSG00000101323	20	7853628	7931121	158	25	110870	1.6837	0.046122	HAO1
ENSG00000187902	19	55930107	55964230	56	14	110967	1.6823	0.046257	SHISA7
ENSG00000108381	17	3365668	3416713	143	21	110968	1.6822	0.046267	ASPA
ENSG00000144792	3	44609715	44651186	74	8	111156	1.6808	0.046397	ZNF660
ENSG00000185808	21	38421470	38455470	121	13	111144	1.6803	0.046449	PIGP
ENSG00000136950	9	127614409	127650003	47	5	111141	1.6801	0.046471	ARPC5L
ENSG00000160877	19	13218917	13261955	47	9	111019	1.6795	0.046524	NACC1
ENSG00000105696	19	18708240	18741849	42	8	111011	1.6794	0.046533	TMEM59L
ENSG00000167595	19	36239044	36271930	93	13	111078	1.6794	0.046541	C19orf55
ENSG00000105520	19	11456062	11486374	40	9	111085	1.679	0.046574	DKFZP761J1410
ENSG00000107147	9	138584031	138694992	274	32	110929	1.6784	0.046635	KCNT1
ENSG00000146857	7	134906731	134953244	55	9	111030	1.6784	0.046636	STRA8
ENSG00000165092	9	75505578	75705358	267	26	110937	1.6783	0.046649	ALDH1A1
ENSG00000186280	11	94696845	94742682	90	13	111190	1.6778	0.046689	KDM4D
ENSG00000186480	7	155079486	155111945	125	15	111022	1.6777	0.046701	INSIG1
ENSG00000244482	19	54710737	54756649	54	11	111098	1.6771	0.046764	LILRA6
ENSG00000100714	14	64844749	64936722	166	19	111039	1.6771	0.046765	MTHFD1
ENSG00000141391	18	12397895	12442237	98	21	111031	1.6769	0.046778	SLMO1
ENSG00000171307	10	99195927	99227127	46	10	111059	1.6767	0.046803	ZDHHC16
ENSG00000254462	11	57470077	57569058	123	11	111198	1.6761	0.046862	TMX2-CTNND1
ENSG00000148204	9	126108449	126152603	85	17	110895	1.6752	0.046948	CRB2
ENSG00000005243	17	46093533	46125392	89	15	111064	1.6751	0.046959	COPZ2
ENSG00000205002	8	117940438	117966726	36	9	111051	1.6751	0.046962	AARD
ENSG00000090432	1	20815943	20844654	43	7	110916	1.6737	0.047094	MUL1
ENSG00000128918	15	58235622	58800065	1504	122	110958	1.6734	0.047125	ALDH1A2
ENSG00000119778	2	23961534	24159984	553	18	111237	1.6727	0.047196	ATAD2B
ENSG00000214686	3	51802580	51823009	14	3	111001	1.6727	0.047196	IQCF6
ENSG00000135211	7	77413045	77437897	52	11	111201	1.6723	0.047234	TMEM60
ENSG00000151287	13	103408340	103436161	48	11	111058	1.6717	0.047289	TEX30
ENSG00000099889	22	19947419	20014331	215	26	111084	1.671	0.047359	ARVCF
ENSG00000243135	2	234627754	234691945	204	21	111101	1.6696	0.047502	UGT1A3
ENSG00000125337	6	168386921	168455769	172	28	111035	1.6693	0.04753	KIF25
ENSG00000172380	1	68157149	68309150	292	27	110847	1.669	0.047558	GNG12
ENSG00000179071	11	85384893	85407320	38	10	111009	1.6678	0.047675	CCDC89
ENSG00000183346	10	63412719	63536524	374	26	111005	1.6677	0.047692	C10orf107
ENSG00000268882	10	135182720	135203102	48	5	110951	1.6675	0.047705	AL360181.1
ENSG00000145246	4	47477305	47605503	363	34	111064	1.6675	0.047706	ATP10D
ENSG00000137752	11	104886170	104982158	223	14	111150	1.6666	0.047795	CASP1
ENSG00000205155	19	36226015	36247911	50	10	111207	1.6664	0.047813	PSENEN
ENSG00000135447	12	54959171	54992443	50	11	110940	1.6664	0.047818	PPP1R1A
ENSG00000143179	1	165786768	165890855	102	17	110866	1.6661	0.047851	UCK2
ENSG00000114019	3	134064716	134104321	38	8	110989	1.6648	0.047979	AMOTL2
ENSG00000183160	12	108973622	109002096	70	12	111063	1.664	0.048054	TMEM119
ENSG00000205464	5	81565281	81692796	155	20	110910	1.6635	0.048111	ATP6AP1L
ENSG00000149488	20	2507253	2632430	372	25	110979	1.6631	0.048147	TMC2
ENSG00000253309	13	51899909	51948871	101	8	111100	1.663	0.04816	SERPINE3
ENSG00000159182	17	46789084	46809884	32	8	111027	1.663	0.04816	PRAC1
ENSG00000236320	17	33865144	33895117	117	19	111113	1.6622	0.048238	SLFN14
ENSG00000162897	1	207121310	207153970	60	8	111149	1.6619	0.048271	FCAMR
ENSG00000233224	6	27850477	27870963	39	6	111202	1.6616	0.048296	HIST1H2AM
ENSG00000006015	19	18689495	18713146	63	11	110900	1.6613	0.048322	C19orf60
ENSG00000167165	2	234590253	234691946	312	22	111128	1.6613	0.048327	UGT1A6
ENSG00000248383	5	140296302	140401929	209	16	111178	1.661	0.048358	PCDHAC1
ENSG00000253910	5	140729703	140902546	381	29	111186	1.6596	0.048495	PCDHGB2
ENSG00000153207	1	246992400	247105280	178	21	111000	1.6596	0.048496	AHCTF1
ENSG00000196787	6	27090832	27113070	28	10	111215	1.6596	0.048501	HIST1H2AG
ENSG00000243543	20	44152835	44178134	45	6	111050	1.6594	0.048514	WFDC6
ENSG00000149218	11	94812974	94875809	181	28	111041	1.6586	0.048596	ENDOD1
ENSG00000051620	6	138714668	138753334	66	7	111166	1.6583	0.048623	HEBP2
ENSG00000136828	9	129667053	129995445	526	19	111007	1.6583	0.048628	RALGPS1
ENSG00000204472	6	31572961	31594798	76	15	111223	1.6582	0.048638	AIF1
ENSG00000140009	14	64540950	64814830	555	39	111044	1.6582	0.048639	ESR2
ENSG00000109158	4	46910917	47006424	237	23	111098	1.6574	0.04872	GABRA4
ENSG00000170231	5	159604374	159675742	253	19	110975	1.6569	0.048769	FABP6
ENSG00000186907	11	57218022	57255007	25	7	111150	1.6566	0.048799	RTN4RL2
ENSG00000108515	17	4841387	4870426	39	10	111007	1.6563	0.04883	ENO3
ENSG00000180219	12	100031531	100053824	28	7	111095	1.6559	0.048869	FAM71C
ENSG00000110047	11	64609114	64665768	92	10	111111	1.6553	0.048935	EHD1
ENSG00000106635	7	72940686	72982332	71	8	111108	1.6552	0.048942	BCL7B
ENSG00000171169	9	130813512	130840485	35	3	111153	1.6549	0.048976	NAIF1
ENSG00000110852	12	9995583	10032735	111	17	110970	1.6544	0.049025	CLEC2B
ENSG00000166441	11	8693958	8746306	94	21	111044	1.6541	0.049052	RPL27A
ENSG00000197380	19	47140869	47174395	38	11	110961	1.654	0.049063	DACT3
ENSG00000254788	16	66576490	66623038	103	5	111213	1.6539	0.049074	CKLF-CMTM1
ENSG00000167236	17	34330096	34355005	91	8	111145	1.6529	0.049173	CCL23
ENSG00000176605	14	99167950	99194098	87	12	110865	1.6525	0.049215	C14orf177
ENSG00000172458	13	21266266	21307237	60	11	110991	1.6521	0.049261	IL17D
ENSG00000118939	13	76113619	76190085	221	17	111073	1.652	0.049263	UCHL3
ENSG00000100575	14	58865212	58904332	21	4	111022	1.652	0.049263	TIMM9
ENSG00000170954	19	53601132	53646330	115	18	110858	1.6519	0.049281	ZNF415
ENSG00000204104	2	239219082	239319541	257	15	111139	1.6514	0.04933	TRAF3IP1
ENSG00000225485	17	36574662	36678628	145	22	110896	1.6513	0.049338	ARHGAP23
ENSG00000127445	19	9935933	9970358	38	9	110846	1.6512	0.049354	PIN1
ENSG00000181830	11	45815623	45844566	68	15	110969	1.6507	0.049402	SLC35C1
ENSG00000083807	19	58980879	59033780	57	10	110972	1.65	0.049476	SLC27A5
ENSG00000151176	12	113786371	113837203	76	6	111119	1.6499	0.049481	PLBD2
ENSG00000188315	3	49296035	49325342	29	7	111214	1.6489	0.049581	C3orf62
ENSG00000149150	11	57242007	57293259	54	9	111099	1.6487	0.049609	SLC43A1
ENSG00000273303	3	44597051	44645665	85	9	111149	1.6481	0.049663	RP11-944L7.5
ENSG00000078401	6	12280596	12307427	60	13	110931	1.6478	0.049697	EDN1
ENSG00000166923	15	33000175	33036870	42	13	110998	1.6476	0.049719	GREM1
ENSG00000120833	12	93953590	93987263	72	10	111087	1.6475	0.049728	SOCS2
ENSG00000156966	2	232250254	232275875	48	7	110909	1.6466	0.049819	B3GNT7
ENSG00000178921	17	8140936	8183809	113	16	111107	1.6462	0.049866	PFAS
ENSG00000183114	1	20868932	20891512	40	8	110903	1.6459	0.049888	FAM43B
ENSG00000196460	2	102003823	102101165	286	12	111083	1.6453	0.049957	RFX8
ENSG00000154429	1	229446758	229489041	79	8	111049	1.6446	0.050024	CCSAP
ENSG00000254245	5	140713601	140902546	408	29	111185	1.6444	0.050051	PCDHGA3
ENSG00000006016	19	18673030	18728551	116	14	110992	1.644	0.050089	CRLF1
ENSG00000127334	12	68032118	68069186	53	7	110998	1.6438	0.050111	DYRK2
ENSG00000171133	9	114079763	114100800	20	3	111089	1.643	0.050189	OR2K2
ENSG00000111540	12	56357697	56398490	57	8	111053	1.6429	0.050204	RAB5B
ENSG00000072401	10	60084735	60140513	111	15	111138	1.6428	0.050213	UBE2D1
ENSG00000232850	9	130880612	130901481	6	2	111107	1.6426	0.050235	AL590708.2
ENSG00000131142	19	8107651	8137534	92	16	110892	1.6421	0.050286	CCL25
ENSG00000166471	11	9292201	9346327	141	13	110929	1.642	0.050296	TMEM41B
ENSG00000149639	20	35395845	35502089	101	26	111015	1.6419	0.050302	SOGA1
ENSG00000198077	19	41371344	41398657	69	8	111117	1.6418	0.050313	CYP2A7
ENSG00000126457	19	50169043	50202286	28	7	110972	1.6414	0.050354	PRMT1
ENSG00000155034	7	5460966	5563429	289	32	110919	1.6414	0.050356	FBXL18
ENSG00000024862	6	139084657	139124456	92	11	111147	1.6411	0.050386	CCDC28A
ENSG00000134109	3	5219331	5271642	85	14	111151	1.6405	0.05045	EDEM1
ENSG00000120253	6	150035451	150080801	74	3	111198	1.6405	0.050456	NUP43
ENSG00000148832	10	135182695	135215198	68	9	110985	1.6392	0.05059	PAOX
ENSG00000189401	X	69272341	69294029	30	7	111018	1.6391	0.050598	OTUD6A
ENSG00000125691	17	36994118	37020096	71	14	110918	1.6384	0.050667	RPL23
ENSG00000029639	6	155568643	155645627	295	20	111111	1.6384	0.050671	TFB1M
ENSG00000236104	6	33272183	33295719	38	6	111165	1.6383	0.050675	ZBTB22
ENSG00000215421	18	72255106	72787627	826	36	111058	1.6381	0.050696	ZNF407
ENSG00000081853	5	140708539	140902546	417	31	111183	1.638	0.050707	PCDHGA2
ENSG00000173335	20	23573047	23596513	67	4	111094	1.6372	0.05079	CST9
ENSG00000134987	5	110417414	110476200	166	17	111036	1.6371	0.050808	WDR36
ENSG00000105143	19	15050846	15143802	326	41	110992	1.6367	0.050847	SLC1A6
ENSG00000156194	4	76771020	76833724	109	15	111102	1.6367	0.050849	PPEF2
ENSG00000163803	2	28670012	28876654	579	65	110962	1.6365	0.050862	PLB1
ENSG00000182628	17	57177312	57242630	55	11	110906	1.6364	0.050876	SKA2
ENSG00000272410	3	10281056	10337480	114	16	110962	1.6359	0.050934	RP11-438J1.1
ENSG00000131148	16	85795364	85843214	108	10	110990	1.6357	0.050948	EMC8
ENSG00000198842	1	167053282	167108402	151	18	110938	1.6357	0.050949	DUSP27
ENSG00000236446	X	119996457	120019779	2	1	110352	1.6352	0.051005	CT47B1
ENSG00000226685	X	120001344	120076151	2	1	110352	1.6352	0.051005	CT47A12
ENSG00000148943	11	27506123	27538320	23	5	111015	1.6333	0.051206	LIN7C
ENSG00000146950	X	9744496	9927483	170	32	110827	1.6328	0.05126	SHROOM2
ENSG00000154144	11	124482732	124515287	37	8	111203	1.6325	0.051284	TBRG1
ENSG00000188452	2	182391403	182555392	356	26	111046	1.6319	0.051351	CERKL
ENSG00000188730	7	49803257	49971546	288	28	111061	1.6315	0.051395	VWC2
ENSG00000176635	22	30466163	30583064	229	22	111154	1.6312	0.051423	HORMAD2
ENSG00000205420	12	52870958	52897041	138	8	111105	1.631	0.05145	KRT6A
ENSG00000164318	5	38248511	38475123	301	47	111001	1.6306	0.051491	EGFLAM
ENSG00000008405	12	107375142	107497607	262	14	111168	1.6305	0.0515	CRY1
ENSG00000152465	10	15134583	15220692	231	30	111006	1.6297	0.051585	NMT2
ENSG00000150712	5	32217100	32323115	245	18	111100	1.629	0.051656	MTMR12
ENSG00000177673	2	232447575	232468994	27	6	110761	1.629	0.051657	C2orf57
ENSG00000122863	10	73714123	73783322	136	15	111038	1.6283	0.051734	CHST3
ENSG00000253731	5	140743651	140902546	351	29	111177	1.6281	0.051748	PCDHGA6
ENSG00000148339	9	130820480	130881524	133	3	111125	1.6272	0.051843	SLC25A25
ENSG00000135631	2	73290510	73393849	252	19	111052	1.6271	0.051854	RAB11FIP5
ENSG00000104814	19	39068281	39119522	81	9	111097	1.6266	0.051912	MAP4K1
ENSG00000101439	20	23598534	23629110	43	4	110916	1.6263	0.051943	CST3
ENSG00000100330	22	30269144	30436855	367	23	111174	1.6262	0.051955	MTMR3
ENSG00000176473	14	100832755	101006640	187	24	111146	1.6262	0.051958	WDR25
ENSG00000166153	12	100587447	100670857	153	20	111130	1.6258	0.051993	DEPDC4
ENSG00000196345	3	44586685	44634975	98	8	111183	1.6256	0.052019	ZKSCAN7
ENSG00000162747	1	161582986	161611753	2	1	110593	1.6254	0.052038	FCGR3B
ENSG00000112773	6	82191156	82472491	710	41	111127	1.625	0.052081	FAM46A
ENSG00000185737	10	83625070	84756935	2537	154	110995	1.6242	0.052169	NRG3
ENSG00000114654	3	128710472	128769585	60	12	110993	1.624	0.052186	EFCC1
ENSG00000142273	19	45271126	45313891	67	9	110970	1.6238	0.052212	CBLC
ENSG00000152464	10	15129179	15191817	196	23	110993	1.6237	0.052219	RPP38
ENSG00000055609	7	151822010	152143090	285	6	111178	1.6234	0.052248	KMT2C
ENSG00000006468	7	13920853	14041050	315	40	111026	1.6233	0.052265	ETV1
ENSG00000150630	4	177594689	177723881	290	14	111177	1.6225	0.052353	VEGFC
ENSG00000188917	X	100254335	100317105	67	9	110754	1.6222	0.05238	TRMT2B
ENSG00000171206	10	104394253	104428164	64	11	111166	1.6222	0.052384	TRIM8
ENSG00000268533	19	57895551	57959825	112	18	111089	1.6218	0.052425	AC004076.7
ENSG00000260234	3	150590784	150669530	141	31	110985	1.6209	0.052517	RP11-166N6.3
ENSG00000120899	8	27158999	27326903	415	25	111032	1.6206	0.052552	PTK2B
ENSG00000040341	8	74322604	74669943	828	38	111067	1.6199	0.05263	STAU2
ENSG00000253767	5	140762381	140902546	311	24	111173	1.6197	0.05265	PCDHGA8
ENSG00000205209	19	35074234	35176604	403	27	111034	1.6194	0.052684	SCGB2B2
ENSG00000187513	1	35248599	35271348	39	9	111013	1.6194	0.052685	GJA4
ENSG00000147119	X	46423219	46467843	53	5	110763	1.6177	0.052867	CHST7
ENSG00000159228	21	37432239	37455464	81	14	111041	1.6172	0.052914	CBR1
ENSG00000114853	3	42685176	42719072	48	13	110973	1.6171	0.052926	ZBTB47
ENSG00000145020	3	49444211	49470186	37	6	111205	1.6171	0.052926	AMT
ENSG00000213145	14	105942654	105965284	12	3	111159	1.6169	0.052954	CRIP1
ENSG00000257341	14	105943536	105968604	12	3	111159	1.6169	0.052954	CRIP1
ENSG00000165525	14	50239997	50329921	53	5	110925	1.6165	0.052991	NEMF
ENSG00000165694	X	131201021	131272048	85	12	111070	1.6161	0.053032	FRMD7
ENSG00000166971	16	53514952	53548323	43	8	111086	1.6155	0.053101	AKTIP
ENSG00000197153	6	27848093	27870884	42	6	111207	1.6153	0.053119	HIST1H3J
ENSG00000182035	20	37199838	37227106	46	9	111055	1.6153	0.053124	ADIG
ENSG00000074319	11	18479883	18558779	172	16	111046	1.6144	0.05322	TSG101
ENSG00000198113	9	140162201	140187093	25	5	111011	1.6144	0.053222	TOR4A
ENSG00000166407	11	8235851	8300263	178	39	110976	1.6144	0.053224	LMO1
ENSG00000136986	8	124015404	124064663	120	17	111063	1.6143	0.053232	DERL1
ENSG00000164167	4	147086837	147131152	127	9	111071	1.614	0.053269	LSM6
ENSG00000135269	7	115840547	115908837	236	16	111111	1.6136	0.053306	TES
ENSG00000235268	11	94748422	94770760	52	9	111171	1.6134	0.053327	KDM4E
ENSG00000112280	6	70914764	71022786	378	33	111037	1.613	0.05337	COL9A1
ENSG00000118971	12	4372938	4424516	48	19	111163	1.613	0.053375	CCND2
ENSG00000181896	19	19769605	19804318	72	13	111165	1.6128	0.053397	ZNF101
ENSG00000176435	14	38713308	38735574	17	6	111094	1.6126	0.053413	CLEC14A
ENSG00000087510	20	55194358	55224339	35	5	111000	1.6122	0.053456	TFAP2C
ENSG00000103489	16	17185626	17574738	779	83	110885	1.6122	0.053464	XYLT1
ENSG00000172339	1	95429963	95548501	309	23	111066	1.6119	0.053494	ALG14
ENSG00000102053	X	64698615	64737767	3	2	110961	1.6115	0.053539	ZC3H12B
ENSG00000204469	6	31578497	31615548	132	21	111293	1.6114	0.053552	PRRC2A
ENSG00000112996	5	44799027	44830530	64	5	111263	1.6109	0.053604	MRPS30
ENSG00000136982	8	120836216	120878250	171	18	111110	1.6105	0.053648	DSCC1
ENSG00000004866	7	116583292	116880157	363	40	111054	1.6103	0.053667	ST7
ENSG00000187486	11	17397406	17420878	77	11	111029	1.6094	0.053768	KCNJ11
ENSG00000155876	9	19039372	19061019	82	11	110932	1.6092	0.053781	RRAGA
ENSG00000050820	16	75252928	75311951	159	12	111098	1.6081	0.053905	BCAR1
ENSG00000116793	1	114229453	114312111	124	14	111074	1.608	0.053921	PHTF1
ENSG00000074266	11	85945586	85999855	119	14	111160	1.6067	0.054062	EED
ENSG00000116830	1	117592925	117660075	167	23	111178	1.606	0.054139	TTF2
ENSG00000253485	5	140733898	140902546	369	29	111183	1.6059	0.054152	PCDHGA5
ENSG00000216588	19	45106940	45150081	93	14	111086	1.6047	0.054277	IGSF23
ENSG00000160229	19	20949110	21001922	373	13	111246	1.6044	0.054317	ZNF66
ENSG00000104826	19	49509237	49530338	56	5	110895	1.6042	0.054339	LHB
ENSG00000102452	13	101696130	102078843	1021	72	111015	1.6039	0.054364	NALCN
ENSG00000205423	16	50048321	50080999	78	8	111002	1.6036	0.054397	CNEP1R1
ENSG00000085721	16	15143879	15198174	98	15	111118	1.6036	0.0544	RRN3
ENSG00000154589	8	74893587	74951322	146	15	111069	1.6035	0.054408	LY96
ENSG00000039319	5	79693832	79785169	209	9	111258	1.603	0.05447	ZFYVE16
ENSG00000083544	13	60960591	61158012	380	21	111049	1.6029	0.054476	TDRD3
ENSG00000179715	12	47463386	47640443	351	34	110882	1.6027	0.054496	PCED1B
ENSG00000047849	3	47882182	48140769	234	14	111172	1.6019	0.054585	MAP4
ENSG00000101812	X	103258269	103307021	64	5	111150	1.6011	0.054676	H2BFM
ENSG00000134602	X	131147293	131219971	85	15	111105	1.6004	0.054751	MST4
ENSG00000176390	17	29086406	29161794	223	3	111230	1.6003	0.054762	CRLF3
ENSG00000089505	16	66590294	66623040	64	4	111223	1.5997	0.054834	CMTM1
ENSG00000024422	19	48206600	48256391	96	15	111127	1.5991	0.054898	EHD2
[truncated: 18,446 more rows]

## Sheet: STable 6.
Supplementary Table 6. MAGMA gene-based results in the female protective cluster, sorted by p-value.
[truncated: 19,869 more rows]

[truncated: 8 more sheets: STable 7., STable 8., STable 9., STable 10., STable 11., STable 12., STable 13., STable 14.]
